# Supplementary material for: Genome-wide association study of trypanosome prevalence and morphometric traits in purebred and crossbred Baoulé cattle of Burkina Faso
Source: PLoS One. 2021 Aug 5;16(8):e0255089. doi: 10.1371/journal.pone.0255089 (PMC8341487; doi:10.1371/journal.pone.0255089)
Supplement: S1 File — (ZIP) [file pone.0255089.s017.zip]

Archive with 4 entries (4 files):
- LoCaBreedPheno19.03.20.xlsx
- LoCaBreedRegions.bed
- LoCaBreedRegions.bim
- LoCaBreedRegions.fam
