# Supplementary material for: Genome-wide association study of trypanosome prevalence and morphometric traits in purebred and crossbred Baoulé cattle of Burkina Faso
Source: PLoS One. 2021 Aug 5;16(8):e0255089. doi: 10.1371/journal.pone.0255089 (PMC8341487; doi:10.1371/journal.pone.0255089)
Supplement: S1 File — (ZIP) [file pone.0255089.s017.zip › LoCaBreedPheno19.03.20.xlsx]

## Sheet: LoCaBreedPheno17.03.20
FID	IID	Village	Sexe	Age	Breed	Height_At_Withers	Body_Lenght	Chest_Girth	Weight	Dam	Village	site_code	head_length	cranial_length	head_width	cranial_width	facial_length	Facial_width	Muzzle_circumference	Horn_length	Distance_Pointpoint_horn	Distance_BaseBase_horn	Earn_length	Head_profile	Ears_position	Color_of_muzzle	Head_Tache	Eyelid_pigmentation	Color_hoof	Color_of_horn	Dewlap_size	Presence_of_horn	Backline	Horn_shape	heigth_at_weithers	Thoracic_perimeter	heigth_at_sacrum	Body_length	length_of_scapulaIschium	Basin_lenght	Hip_width	Ischium_width	Tail_length	Chest_depth	Shoulder_Width	Chest_width	Height_of_the_hump	Teat_Length	weight
BB	1000	Bakadjara	2	1	1	86	104	105	104	NA	BANLO	PBO	36	19	13	14	17	9	34	7	22,5	13	14,5	3	2	2	1	2	2	1	2	1	3	2	90	128	96	73	101	30	31	14	100	46	17,5	10	0	3	182
BB	11003	Gonfrela	2	1	1	NA	NA	NA	NA	NA	NA	PBO	NA	NA	NA	NA	NA	NA	NA	NA	NA	NA	NA	NA	NA	NA	NA	NA	NA	NA	NA	NA	NA	NA	NA	NA	NA	NA	NA	NA	NA	NA	NA	NA	NA	NA	NA	NA	NA
BB	11004	Gonfrela	2	6	1	100	113	167	378	NA	NA	PBO	NA	NA	NA	NA	NA	NA	NA	NA	NA	NA	NA	NA	NA	NA	NA	NA	NA	NA	NA	NA	NA	NA	NA	NA	NA	NA	NA	NA	NA	NA	NA	NA	NA	NA	NA	NA	NA
BB	11006	Gonfrela	2	10	1	NA	NA	NA	NA	NA	NA	PBO	NA	NA	NA	NA	NA	NA	NA	NA	NA	NA	NA	NA	NA	NA	NA	NA	NA	NA	NA	NA	NA	NA	NA	NA	NA	NA	NA	NA	NA	NA	NA	NA	NA	NA	NA	NA	NA
BB	11007	Gonfrela	2	5	1	NA	NA	NA	NA	NA	NA	PBO	NA	NA	NA	NA	NA	NA	NA	NA	NA	NA	NA	NA	NA	NA	NA	NA	NA	NA	NA	NA	NA	NA	NA	NA	NA	NA	NA	NA	NA	NA	NA	NA	NA	NA	NA	NA	NA
BB	11008	Gonfrela	1	3	1	NA	NA	NA	NA	NA	NA	PBO	NA	NA	NA	NA	NA	NA	NA	NA	NA	NA	NA	NA	NA	NA	NA	NA	NA	NA	NA	NA	NA	NA	NA	NA	NA	NA	NA	NA	NA	NA	NA	NA	NA	NA	NA	NA	NA
BB	11009	Gonfrela	2	3	1	89	101	138	225	NA	NA	PBO	NA	NA	NA	NA	NA	NA	NA	NA	NA	NA	NA	NA	NA	NA	NA	NA	NA	NA	NA	NA	NA	NA	NA	NA	NA	NA	NA	NA	NA	NA	NA	NA	NA	NA	NA	NA	NA
BB	11010	Gonfrela	1	1	1	93	115	15	135	NA	NA	PBO	NA	NA	NA	NA	NA	NA	NA	NA	NA	NA	NA	NA	NA	NA	NA	NA	NA	NA	NA	NA	NA	NA	NA	NA	NA	NA	NA	NA	NA	NA	NA	NA	NA	NA	NA	NA	NA
BB	11011	Gonfrela	1	6	1	NA	NA	NA	NA	NA	NA	PBO	NA	NA	NA	NA	NA	NA	NA	NA	NA	NA	NA	NA	NA	NA	NA	NA	NA	NA	NA	NA	NA	NA	NA	NA	NA	NA	NA	NA	NA	NA	NA	NA	NA	NA	NA	NA	NA
BB	11012	Gonfrela	1	1	1	NA	NA	NA	NA	NA	NA	PBO	NA	NA	NA	NA	NA	NA	NA	NA	NA	NA	NA	NA	NA	NA	NA	NA	NA	NA	NA	NA	NA	NA	NA	NA	NA	NA	NA	NA	NA	NA	NA	NA	NA	NA	NA	NA	NA
BB	11013	Gonfrela	2	4	1	NA	NA	NA	NA	NA	NA	PBO	NA	NA	NA	NA	NA	NA	NA	NA	NA	NA	NA	NA	NA	NA	NA	NA	NA	NA	NA	NA	NA	NA	NA	NA	NA	NA	NA	NA	NA	NA	NA	NA	NA	NA	NA	NA	NA
BB	11015	Sibera	2	0.5	1	56	48	51	81	NA	Sibera	PBO	34	18	16	13	NA	10	34	13	20	12	NA	2	2	2	1	2	2	1	2	1	1	5	88	106	93	66	93	25	26	26	73	41	22	10	NA	0,5	107
BB	11016	Sibera	1	0.5	1	64	68	50	80	NA	Sibera	PBO	33	16	16	13	NA	11	33	9	28	14	11	1	2	2	1	2	2	2	2	1	1	5	94	116	97	70	98	28	26	30	94	46	25	12	NA	NA	138
BB	11017	Sibera	1	0.5	1	59	63	47	77	NA	Sibera	PBO	33	17	14	13	NA	11	33	4	19	14	14	3	2	2	1	2	2	1	2	1	3	5	90	114	91	69	94	25	24	27	83	43	23	10	NA	NA	131
BB	11018	Sibera	2	10	1	92	95	141	240	NA	NA	PBO	NA	NA	NA	NA	NA	NA	NA	NA	NA	NA	NA	NA	NA	NA	NA	NA	NA	NA	NA	NA	NA	NA	NA	NA	NA	NA	NA	NA	NA	NA	NA	NA	NA	NA	NA	NA	NA
BB	11020	Sibera	2	9	1	NA	NA	NA	NA	NA	NA	PBO	NA	NA	NA	NA	NA	NA	NA	NA	NA	NA	NA	NA	NA	NA	NA	NA	NA	NA	NA	NA	NA	NA	NA	NA	NA	NA	NA	NA	NA	NA	NA	NA	NA	NA	NA	NA	NA
BB	11021	Sibera	2	4	1	NA	NA	NA	NA	NA	Sibera	PBO	39	18	18	14	NA	11	35	15	30	16	14	1	2	2	1	2	2	2	2	1	3	5	100	143	107	80	108	32	29	35	107	52	29	13	NA	1,5	243
BB	11023	Sibera	2	3	1	NA	NA	NA	NA	NA	NA	PBO	NA	NA	NA	NA	NA	NA	NA	NA	NA	NA	NA	NA	NA	NA	NA	NA	NA	NA	NA	NA	NA	NA	NA	NA	NA	NA	NA	NA	NA	NA	NA	NA	NA	NA	NA	NA	NA
BB	11024	Sibera	1	1	1	NA	NA	NA	NA	NA	Sibera	PBO	34	18	16	15	NA	11	34	9	34	16	10	3	2	2	1	2	2	1	2	1	1	5	98	127	103	69	97	27	26	29	87	47	25	10	NA	NA	178
BB	11025	Sibera	2	9	1	NA	NA	NA	NA	NA	Sibera	PBO	42	19	18	16	NA	11	40	17	41	16	14	1	2	2	1	2	2	2	1	1	1	5	101	150	106	87	115	36	33	38	106	58	30	11	NA	2	272
BB	11026	Sibera	2	4	1	88	98	121	154	NA	NA	PBO	NA	NA	NA	NA	NA	NA	NA	NA	NA	NA	NA	NA	NA	NA	NA	NA	NA	NA	NA	NA	NA	NA	NA	NA	NA	NA	NA	NA	NA	NA	NA	NA	NA	NA	NA	NA	NA
BB	11026	Sibera	2	4	1	88	98	121	154	NA	NA	PBO	NA	NA	NA	NA	NA	NA	NA	NA	NA	NA	NA	NA	NA	NA	NA	NA	NA	NA	NA	NA	NA	NA	NA	NA	NA	NA	NA	NA	NA	NA	NA	NA	NA	NA	NA	NA	NA
BB	11027	Sibera	1	3	1	83	81	126	174	NA	Sibera	PBO	42	20	18	16	NA	11	38	16	34	15	14	3	2	2	1	2	2	2	2	1	1	5	98	135	104	73	106	28	27	32	98	53	28	10	NA	NA	210
BB	1103	Bakadjara	2	11	1	93	116	126	174	NA	NA	PBO	NA	NA	NA	NA	NA	NA	NA	NA	NA	NA	NA	NA	NA	NA	NA	NA	NA	NA	NA	NA	NA	NA	NA	NA	NA	NA	NA	NA	NA	NA	NA	NA	NA	NA	NA	NA	NA
BB	11030	Gonfrela	1	5	1	96	120	163	348	NA	Sibera	PBO	43	20	19	18	NA	13	40	17	38	19	16	3	2	2	2	2	2	2	2	1	3	5	104	142	108	86	119	30	31	35	108	56	30	13	NA	NA	243
BB	11031	Gonfrela	2	4	1	95	98	135	210	NA	Sibera	PBO	39	19	18	16	NA	12	36	10	24	13	12	3	2	2	1	2	2	1	2	1	3	5	99	140	102	92	121	29	31	37	103	52	27	13	NA	2,5	235
BB	11032	Gonfrela	2	8	1	83	83	114	131	NA	Sibera	PBO	38	18	18	15	NA	12	35	14	34	15	10	3	2	2	1	2	2	2	2	1	3	5	95	130	99	81	100	28	29	33	86	50	27	13	NA	2	190
BB	11036	Gonfrela	1	2	1	NA	NA	NA	NA	NA	NA	PBO	NA	NA	NA	NA	NA	NA	NA	NA	NA	NA	NA	NA	NA	NA	NA	NA	NA	NA	NA	NA	NA	NA	NA	NA	NA	NA	NA	NA	NA	NA	NA	NA	NA	NA	NA	NA	NA
BB	11037	Gonfrela	2	9	1	NA	NA	NA	NA	NA	Sibera	PBO	40	19	18	15	NA	12	36	16	25	14	14	3	2	2	2	2	2	2	2	1	3	4	96	136	102	79	110	31	30	33	93	51	23	13	NA	1,5	215
BB	11038	Gonfrela	1	6	1	NA	NA	NA	NA	NA	NA	PBO	NA	NA	NA	NA	NA	NA	NA	NA	NA	NA	NA	NA	NA	NA	NA	NA	NA	NA	NA	NA	NA	NA	NA	NA	NA	NA	NA	NA	NA	NA	NA	NA	NA	NA	NA	NA	NA
BB	1104	Bakadjara	2	4	1	96	114	125	170	NA	NA	PBO	NA	NA	NA	NA	NA	NA	NA	NA	NA	NA	NA	NA	NA	NA	NA	NA	NA	NA	NA	NA	NA	NA	NA	NA	NA	NA	NA	NA	NA	NA	NA	NA	NA	NA	NA	NA	NA
BB	11040	Gonfrela	2	4	1	100	126	150	272	NA	Sibera	PBO	38	18	17	15	NA	11	34	11	26	13	12	1	2	2	1	2	2	1	2	1	3	5	95	126	102	82	112	28	30	34	92	48	25	12	NA	2,5	174
BB	11041	Gonfrela	2	10	1	109	162	166	370	NA	NA	PBO	NA	NA	NA	NA	NA	NA	NA	NA	NA	NA	NA	NA	NA	NA	NA	NA	NA	NA	NA	NA	NA	NA	NA	NA	NA	NA	NA	NA	NA	NA	NA	NA	NA	NA	NA	NA	NA
BB	11042	Gonfrela	1	1	1	61	72	55	83	NA	Sibera	PBO	35	16	18	16	NA	11	33	7	24	13	11	3	2	2	2	2	2	1	2	1	3	5	92	110	95	70	97	26	25	26	74	44	22	11	NA	NA	119
BB	11042	Gonfrela	1	1	1	61	72	55	83	NA	Sibera	PBO	35	16	18	16	NA	11	33	7	24	13	11	3	2	2	2	2	2	1	2	1	3	5	92	110	95	70	97	26	25	26	74	44	22	11	NA	NA	119
BB	11043	Gonfrela	2	0.5	1	NA	NA	NA	NA	NA	Sibera	PBO	39	18	18	16	NA	11	36	10	29	12	13	1	2	2	2	2	2	1	2	1	3	2	93	125	95	72	100	27	26	30	72	47	23	11	NA	NA	170
BB	11043	Gonfrela	2	0.5	1	NA	NA	NA	NA	NA	Sibera	PBO	39	18	18	16	NA	11	36	10	29	12	13	1	2	2	2	2	2	1	2	1	3	2	93	125	95	72	100	27	26	30	72	47	23	11	NA	NA	170
BB	11044	Gonfrela	1	9	1	104	129	147	253	NA	Sibera	PBO	46	21	20	18	NA	13	44	24	61	15	11	3	2	2	2	2	2	1	2	1	3	3	110	142	112	95	130	30	35	34	111	57	30	13	NA	NA	243
BB	11045	Gonfrela	2	8	1	91	108	144	247	NA	Sibera	PBO	43	20	17	16	NA	13	37	23	44	16	15	3	2	2	2	1	2	3	2	1	3	5	99	141	102	73	105	28	30	33	107	52	27	13	NA	2,5	NA
BB	11046	Gonfrela	2	1	1	58	58	42	72	NA	NA	PBO	NA	NA	NA	NA	NA	NA	NA	NA	NA	NA	NA	NA	NA	NA	NA	NA	NA	NA	NA	NA	NA	NA	NA	NA	NA	NA	NA	NA	NA	NA	NA	NA	NA	NA	NA	NA	NA
BB	11047	Gonfrela	2	4	1	88	104	127	178	NA	Sibera	PBO	43	21	19	16	NA	13	38	11	28	13	14	3	2	2	2	1	2	2	2	1	3	5	95	138	101	81	113	29	30	30	91	57	28	13	NA	2	225
BB	11048	Gonfrela	1	9	1	100	127	148	257	NA	NA	PBO	NA	NA	NA	NA	NA	NA	NA	NA	NA	NA	NA	NA	NA	NA	NA	NA	NA	NA	NA	NA	NA	NA	NA	NA	NA	NA	NA	NA	NA	NA	NA	NA	NA	NA	NA	NA	NA
BB	11049	Gonfrela	2	0.33	1	64	69	75	93	NA	Sibera	PBO	35	16	16	14	NA	10	32	8	24	13	13	1	2	2	2	2	2	1	2	1	1	5	87	116	89	62	85	23	25	29	83	50	22	11	NA	1	138
BB	1105	Bakadjara	2	10	1	91	115	122	158	NA	NA	PBO	NA	NA	NA	NA	NA	NA	NA	NA	NA	NA	NA	NA	NA	NA	NA	NA	NA	NA	NA	NA	NA	NA	NA	NA	NA	NA	NA	NA	NA	NA	NA	NA	NA	NA	NA	NA	NA
BB	11052	Gonfrela	2	2	1	80	57	119	146	NA	NA	PBO	NA	NA	NA	NA	NA	NA	NA	NA	NA	NA	NA	NA	NA	NA	NA	NA	NA	NA	NA	NA	NA	NA	NA	NA	NA	NA	NA	NA	NA	NA	NA	NA	NA	NA	NA	NA	NA
BB	11053	Gonfrela	2	3	1	87	88	126	174	NA	Sibera	PBO	39	18	17	14	NA	11	39	7	26	14	13	1	2	2	2	2	2	1	2	1	3	5	92	129	95	73	101	24	27	32	87	48	26	11	NA	1,5	188
BB	11054	Gonfrela	2	3	1	85	93	119	146	NA	Sibera	PBO	40	18	16	13	NA	11	36	9	21	22	9	3	2	2	1	2	2	3	2	1	2	2	94	132	98	82	113	29	32	33	95	50	27	11	NA	1	198
BB	11055	Gonfrela	1	2	1	80	84	117	140	NA	NA	PBO	NA	NA	NA	NA	NA	NA	NA	NA	NA	NA	NA	NA	NA	NA	NA	NA	NA	NA	NA	NA	NA	NA	NA	NA	NA	NA	NA	NA	NA	NA	NA	NA	NA	NA	NA	NA	NA
BB	11056	Gonfrela	1	3	1	84	91	127	178	NA	Sibera	PBO	42	20	16	15	NA	11	37	11	34	13	12	3	2	2	2	2	2	1	1	1	1	5	97	129	103	85	104	29	28	31	87	51	27	11	NA	NA	188
BB	11057	Gonfrela	2	4	1	90	114	117	140	NA	NA	PBO	NA	NA	NA	NA	NA	NA	NA	NA	NA	NA	NA	NA	NA	NA	NA	NA	NA	NA	NA	NA	NA	NA	NA	NA	NA	NA	NA	NA	NA	NA	NA	NA	NA	NA	NA	NA	NA
BB	1106	Bakadjara	2	4	1	96	118	132	198	NA	NA	PBO	NA	NA	NA	NA	NA	NA	NA	NA	NA	NA	NA	NA	NA	NA	NA	NA	NA	NA	NA	NA	NA	NA	NA	NA	NA	NA	NA	NA	NA	NA	NA	NA	NA	NA	NA	NA	NA
BB	11061	Gonfrela	1	1	1	59	65	49	79	NA	Sibera	PBO	34	18	17	15	NA	11	33	7	28	15	11	2	2	2	2	2	2	2	2	1	1	5	86	116	94	69	98	24	26	27	81	42	23	13	NA	NA	138
BB	11063	Gonfrela	2	4	1	89	110	139	230	NA	Sibera	PBO	43	20	17	15	NA	13	36	18	18	14	14	3	2	2	1	2	2	2	2	1	1	2	95	132	99	85	114	29	32	34	83	53	24	14	NA	2,5	198
BB	11066	Gonfrela	2	6	1	84	103	127	178	NA	NA	PBO	NA	NA	NA	NA	NA	NA	NA	NA	NA	NA	NA	NA	NA	NA	NA	NA	NA	NA	NA	NA	NA	NA	NA	NA	NA	NA	NA	NA	NA	NA	NA	NA	NA	NA	NA	NA	NA
BB	11068	Gonfrela	1	2	1	92	103	139	230	NA	Sibera	PBO	39	19	18	15	NA	13	35	13	28	12	11	1	2	2	1	2	2	3	2	1	1	5	95	141	100	81	108	27	30	35	88	54	28	13	NA	NA	240
BB	11069	Gonfrela	1	2	1	86	102	123	162	NA	Sibera	PBO	38	18	20	16	NA	13	37	16	27	13	11	3	2	2	2	2	2	2	2	1	1	5	92	128	100	88	118	30	31	33	92	50	27	12	NA	NA	182
BB	1107	Bakadjara	2	7	1	95	115	127	178	NA	BANLO	PBO	42	20	16	14,5	22	13	37	28,5	23,5	16	18	3	2	2	2	2	2	2	2	1	3	2	95	139	98	84,5	130	35	31	20	97	54	24	18	0	2	225
BB	11073	Gonfrela	2	5	1	91	116	137	220	NA	Sibera	PBO	39	17	15	13	NA	12	36	14	23	13	12	1	2	2	1	2	2	2	2	1	1	5	97	129	101	85	114	30	32	34	95	54	25	13	NA	3	188
BB	11074	Gonfrela	2	2	1	85	101	123	174	NA	Sibera	PBO	40	19	17	15	NA	11	38	3	15	NA	16	2	2	2	2	2	2	1	2	1	3	NA	94	136	99	70	110	28	30	36	97	52	28	11	NA	1,5	215
BB	11075	Gonfrela	1	3	1	103	114	135	202	NA	NA	PBO	NA	NA	NA	NA	NA	NA	NA	NA	NA	NA	NA	NA	NA	NA	NA	NA	NA	NA	NA	NA	NA	NA	NA	NA	NA	NA	NA	NA	NA	NA	NA	NA	NA	NA	NA	NA	NA
BB	11076	Gonfrela	1	8	1	106	129	160	330	NA	NA	PBO	NA	NA	NA	NA	NA	NA	NA	NA	NA	NA	NA	NA	NA	NA	NA	NA	NA	NA	NA	NA	NA	NA	NA	NA	NA	NA	NA	NA	NA	NA	NA	NA	NA	NA	NA	NA	NA
BB	11078	Gonfrela	2	10	1	85	97	129	189	NA	NA	PBO	NA	NA	NA	NA	NA	NA	NA	NA	NA	NA	NA	NA	NA	NA	NA	NA	NA	NA	NA	NA	NA	NA	NA	NA	NA	NA	NA	NA	NA	NA	NA	NA	NA	NA	NA	NA	NA
BB	11079	Gonfrela	2	10	1	102	113	139	230	NA	NA	PBO	NA	NA	NA	NA	NA	NA	NA	NA	NA	NA	NA	NA	NA	NA	NA	NA	NA	NA	NA	NA	NA	NA	NA	NA	NA	NA	NA	NA	NA	NA	NA	NA	NA	NA	NA	NA	NA
BB	1108	Bakadjara	2	10	1	107	127	133	202	NA	NA	PBO	NA	NA	NA	NA	NA	NA	NA	NA	NA	NA	NA	NA	NA	NA	NA	NA	NA	NA	NA	NA	NA	NA	NA	NA	NA	NA	NA	NA	NA	NA	NA	NA	NA	NA	NA	NA	NA
BB	11081	Gonfrela	1	1	1	94	98	120	150	NA	NA	PBO	NA	NA	NA	NA	NA	NA	NA	NA	NA	NA	NA	NA	NA	NA	NA	NA	NA	NA	NA	NA	NA	NA	NA	NA	NA	NA	NA	NA	NA	NA	NA	NA	NA	NA	NA	NA	NA
BB	11082	Gonfrela	1	8	1	107	127	155	303	NA	NA	PBO	NA	NA	NA	NA	NA	NA	NA	NA	NA	NA	NA	NA	NA	NA	NA	NA	NA	NA	NA	NA	NA	NA	NA	NA	NA	NA	NA	NA	NA	NA	NA	NA	NA	NA	NA	NA	NA
BB	11083	Gonfrela	1	4	1	98	115	157	314	NA	NA	PBO	NA	NA	NA	NA	NA	NA	NA	NA	NA	NA	NA	NA	NA	NA	NA	NA	NA	NA	NA	NA	NA	NA	NA	NA	NA	NA	NA	NA	NA	NA	NA	NA	NA	NA	NA	NA	NA
BB	11084	Gonfrela	1	5	1	90	122	130	190	NA	NA	PBO	NA	NA	NA	NA	NA	NA	NA	NA	NA	NA	NA	NA	NA	NA	NA	NA	NA	NA	NA	NA	NA	NA	NA	NA	NA	NA	NA	NA	NA	NA	NA	NA	NA	NA	NA	NA	NA
BB	11086	Gonfrela	2	10	1	106	109	138	225	NA	NA	PBO	NA	NA	NA	NA	NA	NA	NA	NA	NA	NA	NA	NA	NA	NA	NA	NA	NA	NA	NA	NA	NA	NA	NA	NA	NA	NA	NA	NA	NA	NA	NA	NA	NA	NA	NA	NA	NA
BB	11088	Gonfrela	2	0.5	1	55	58	69	39	NA	NA	PBO	NA	NA	NA	NA	NA	NA	NA	NA	NA	NA	NA	NA	NA	NA	NA	NA	NA	NA	NA	NA	NA	NA	NA	NA	NA	NA	NA	NA	NA	NA	NA	NA	NA	NA	NA	NA	NA
BB	11089	Gonfrela	1	8	1	93	113	145	248	NA	NA	PBO	NA	NA	NA	NA	NA	NA	NA	NA	NA	NA	NA	NA	NA	NA	NA	NA	NA	NA	NA	NA	NA	NA	NA	NA	NA	NA	NA	NA	NA	NA	NA	NA	NA	NA	NA	NA	NA
BB	11090	Gonfrela	1	2	1	82	93	106	107	NA	Moulo	PBO	39	19	18	16	NA	12	39	10	34	16	11	3	1	2	1	2	2	3	2	1	3	5	91	119	96	74	102	29	30	31	90	47	24	11	NA	NA	146
BB	11091	Gonfrela	1	5	1	101	121	155	303	NA	Moulo	PBO	43	20	21	17	NA	14	40	17	42	15	14	2	1	2	2	2	2	2	2	1	1	5	108	152	110	90	120	31	35	37	103	59	32	13	NA	NA	240
BB	11093	Gonfrela	2	6	1	88	113	124	166	NA	Moulo	PBO	38	19	16	14	NA	11	36	19	23	14	13	3	2	1	1	1	2	3	2	1	2	4	93	129	98	79	115	32	30	37	98	49	28	11	NA	2	188
BB	11095	Gonfrela	2	6	1	87	111	144	247	NA	Moulo	PBO	40	19	17	14	NA	12	36	14	28	13	13	3	2	2	1	2	2	3	2	1	3	5	93	129	100	81	102	30	33	35	105	50	25	11	NA	2	188
BB	11095	Gonfrela	2	6	1	87	111	144	247	NA	Moulo	PBO	40	19	17	14	NA	12	36	14	28	13	13	3	2	2	1	2	2	3	2	1	3	5	93	129	100	81	102	30	33	35	105	50	25	11	NA	2	188
BB	11096	Gonfrela	2	4	1	97	107	124	166	NA	Moulo	PBO	40	20	14	18	NA	11	37	16	27	14	15	3	1	2	1	2	2	2	2	1	2	1	103	126	109	79	106	32	31	32	109	49	27	11	NA	2,5	174
BB	11097	Gonfrela	2	1	1	71	81	94	77	NA	Moulo	PBO	34	18	16	13	NA	11	31	5	18	13	12	3	2	2	1	2	2	1	2	1	3	5	82	113	87	65	88	27	25	29	84	42	22	9	NA	1	128
BB	11097	Gonfrela	2	1	1	71	81	94	77	NA	Moulo	PBO	34	18	16	13	NA	11	31	5	18	13	12	3	2	2	1	2	2	1	2	1	3	5	82	113	87	65	88	27	25	29	84	42	22	9	NA	1	128
BB	11098	Gonfrela	2	2	1	84	95	115	135	NA	Moulo	PBO	38	19	18	14	NA	11	33	6	26	16	15	3	2	2	2	2	2	1	2	1	1	5	91	131	97	73	99	31	33	35	97	50	29	12	NA	1	194
BB	11099	Gonfrela	1	3	1	96	118	136	215	NA	Moulo	PBO	46	22	19	18	NA	12	41	18	43	17	11	3	2	2	1	2	2	2	2	1	3	5	99	142	100	81	117	30	32	33	98	55	29	12	NA	NA	243
BB	11100	Gonfrela	1	1	1	71	81	100	89	NA	NA	PBO	36	18	20	16	NA	12	34	7	27	14	14	3	1	2	1	2	2	1	2	1	1	5	84	113	89	69	90	28	26	28	89	45	22	10	NA	NA	128
BB	11101	Gonfrela	1	0.5	1	60	65	78	48	NA	NA	PBO	NA	NA	NA	NA	NA	NA	NA	NA	NA	NA	NA	NA	NA	NA	NA	NA	NA	NA	NA	NA	NA	NA	NA	NA	NA	NA	NA	NA	NA	NA	NA	NA	NA	NA	NA	NA	NA
BB	11102	Gonfrela	2	8	1	85	102	125	170	NA	NA	PBO	NA	NA	NA	NA	NA	NA	NA	NA	NA	NA	NA	NA	NA	NA	NA	NA	NA	NA	NA	NA	NA	NA	NA	NA	NA	NA	NA	NA	NA	NA	NA	NA	NA	NA	NA	NA	NA
BB	11105	Gonfrela	2	7	1	96	111	150	212	NA	NA	PBO	NA	NA	NA	NA	NA	NA	NA	NA	NA	NA	NA	NA	NA	NA	NA	NA	NA	NA	NA	NA	NA	NA	NA	NA	NA	NA	NA	NA	NA	NA	NA	NA	NA	NA	NA	NA	NA
BB	11106	Gonfrela	2	8	1	92	117	145	248	NA	Moulo	PBO	40	19	16	14	NA	11	36	NA	NA	NA	12	1	2	2	1	2	2	1	2	1	3	NA	91	126	99	81	102	29	31	33	100	50	26	13	NA	2,5	174
BB	11106	Gonfrela	2	8	1	92	117	145	248	NA	Moulo	PBO	40	19	16	14	NA	11	36	NA	NA	NA	12	1	2	2	1	2	2	1	2	1	3	NA	91	126	99	81	102	29	31	33	100	50	26	13	NA	2,5	174
BB	11107	Gonfrela	1	2	1	83	102	118	143	NA	Moulo	PBO	40	20	18	16	NA	13	38	11	33	17	14	3	2	2	2	2	2	1	2	1	3	5	93	131	97	91	116	28	31	31	101	49	27	11	NA	NA	194
BB	11108	Gonfrela	2	4	1	90	115	146	249	NA	Moulo	PBO	42	19	18	13	NA	11	33	20	29	15	12	3	2	2	2	2	2	1	2	1	3	2	95	131	104	83	115	31	29	33	83	49	24	12	NA	2	194
BB	1111	Bakadjara	2	15	1	99	122	121	154	NA	BANLO	PBO	39,5	17	16,5	15	22,5	14	44	23	24,5	13,5	17,5	3	2	1	2	2	1	2	2	1	3	4	91	129	95	73	109	38,5	39	15	105,5	49	29	11	0	3,5	188
BB	11110	Gonfrela	2	4	1	92	99	140	235	NA	Sibera	PBO	42	30	17	12	NA	11	37	14	NA	13	12	2	2	2	1	2	2	1	2	1	3	5	93	129	95	81	112	28	30	32	90	51	25	11	NA	2	188
BB	11112	Gonfrela	1	2	1	78	81	101	92	NA	Sibera	PBO	37	18	17	15	NA	11	31	8	23	15	18	3	2	2	1	2	2	1	2	1	3	5	96	113	95	67	91	25	23	26	83	45	23	11	NA	NA	128
BB	11113	Gonfrela	2	7	1	92	115	139	230	NA	NA	PBO	NA	NA	NA	NA	NA	NA	NA	NA	NA	NA	NA	NA	NA	NA	NA	NA	NA	NA	NA	NA	NA	NA	NA	NA	NA	NA	NA	NA	NA	NA	NA	NA	NA	NA	NA	NA	NA
BB	11114	Gonfrela	2	2	1	84	81	104	105	NA	Sibera	PBO	40	19	17	16	NA	12	36	13	32	17	12	2	2	2	1	2	2	2	2	1	3	5	92	119	94	73	97	27	25	30	91	46	26	11	NA	NA	146
BB	11115	Gonfrela	2	4	1	93	115	133	202	NA	Sibera	PBO	39	18	17	14	NA	13	35	24	20	13	13	2	2	2	2	2	2	1	2	1	3	2	99	126	102	76	102	32	30	32	93	52	23	13	NA	2	174
BB	11116	Gonfrela	1	3	1	90	106	136	215	NA	NA	PBO	NA	NA	NA	NA	NA	NA	NA	NA	NA	NA	NA	NA	NA	NA	NA	NA	NA	NA	NA	NA	NA	NA	NA	NA	NA	NA	NA	NA	NA	NA	NA	NA	NA	NA	NA	NA	NA
BB	11118	Gonfrela	2	4	1	97	126	145	248	NA	NA	PBO	NA	NA	NA	NA	NA	NA	NA	NA	NA	NA	NA	NA	NA	NA	NA	NA	NA	NA	NA	NA	NA	NA	NA	NA	NA	NA	NA	NA	NA	NA	NA	NA	NA	NA	NA	NA	NA
BB	11119	Gonfrela	2	2	1	84	100	113	128	NA	Sibera	PBO	39	18	17	14	NA	11	35	12	27	13	13	3	2	2	2	2	2	1	2	1	3	5	92	124	98	76	100	27	25	30	81	47	24	12	NA	1,5	166
BB	11120	Gonfrela	1	3	1	100	105	129	188	NA	Sibera	PBO	38	19	18	15	NA	11	40	14	29	12	12	3	2	2	1	2	2	2	2	1	1	5	98	131	98	30	95	30	29	33	92	50	26	12	NA	NA	194
BB	11121	Gonfrela	1	4	1	104	112	145	248	NA	NA	PBO	NA	NA	NA	NA	NA	NA	NA	NA	NA	NA	NA	NA	NA	NA	NA	NA	NA	NA	NA	NA	NA	NA	NA	NA	NA	NA	NA	NA	NA	NA	NA	NA	NA	NA	NA	NA	NA
BB	11122	Gonfrela	2	0.17	1	65	68	85	59	NA	NA	PBO	NA	NA	NA	NA	NA	NA	NA	NA	NA	NA	NA	NA	NA	NA	NA	NA	NA	NA	NA	NA	NA	NA	NA	NA	NA	NA	NA	NA	NA	NA	NA	NA	NA	NA	NA	NA	NA
BB	11123	Gonfrela	2	4	1	96	116	136	215	NA	NA	PBO	NA	NA	NA	NA	NA	NA	NA	NA	NA	NA	NA	NA	NA	NA	NA	NA	NA	NA	NA	NA	NA	NA	NA	NA	NA	NA	NA	NA	NA	NA	NA	NA	NA	NA	NA	NA	NA
BB	11124	Gonfrela	2	4	1	100	107	157	290	NA	Sibera	PBO	40	19	29	14	NA	12	42	22	30	16	16	1	2	2	2	2	2	1	2	1	3	5	100	146	104	76	110	28	32	38	98	55	28	13	NA	2	268
BB	11125	Gonfrela	1	2	1	77	87	105	104	NA	NA	PBO	NA	NA	NA	NA	NA	NA	NA	NA	NA	NA	NA	NA	NA	NA	NA	NA	NA	NA	NA	NA	NA	NA	NA	NA	NA	NA	NA	NA	NA	NA	NA	NA	NA	NA	NA	NA	NA
BB	11127	Gonfrela	2	2	1	90	109	114	131	NA	Sibera	PBO	39	19	17	15	NA	11	34	6	20	12	12	3	2	2	1	2	2	3	2	1	1	5	93	127	100	75	103	29	27	33	81	46	27	13	NA	1	178
BB	11129	Gonfrela	1	4	1	103	127	150	270	NA	NA	PBO	NA	NA	NA	NA	NA	NA	NA	NA	NA	NA	NA	NA	NA	NA	NA	NA	NA	NA	NA	NA	NA	NA	NA	NA	NA	NA	NA	NA	NA	NA	NA	NA	NA	NA	NA	NA	NA
BB	11130	Gonfrela	1	2	1	99	84	104	100	NA	Sibera	PBO	35	18	19	17	NA	12	36	15	30	15	14	1	1	2	1	2	2	2	2	1	3	5	100	125	104	75	106	28	27	27	98	48	23	12	NA	NA	170
BB	11131	Gonfrela	2	6	1	99	122	138	225	NA	NA	PBO	NA	NA	NA	NA	NA	NA	NA	NA	NA	NA	NA	NA	NA	NA	NA	NA	NA	NA	NA	NA	NA	NA	NA	NA	NA	NA	NA	NA	NA	NA	NA	NA	NA	NA	NA	NA	NA
BB	11134	Gonfrela	2	1	1	93	91	106	107	NA	NA	PBO	NA	NA	NA	NA	NA	NA	NA	NA	NA	NA	NA	NA	NA	NA	NA	NA	NA	NA	NA	NA	NA	NA	NA	NA	NA	NA	NA	NA	NA	NA	NA	NA	NA	NA	NA	NA	NA
BB	11139	Gonfrela	2	4	1	104	95	127	178	NA	Moulo	PBO	42	21	18	14	NA	12	33	13	NA	15	17	3	1	2	2	2	2	2	2	1	3	1	94	127	95	94	101	27	26	31	95	48	24	13	NA	2	178
BB	11143	Gonfrela	1	4	1	102	118	144	247	NA	Moulo	PBO	41	21	19	16	NA	12	42	8	25	12	16	3	1	2	1	2	2	1	2	1	1	3	100	139	104	80	112	34	33	37	100	54	32	10	NA	NA	230
BB	11144	Gonfrela	2	2	1	88	94	124	166	NA	Moulo	PBO	39	19	17	14	NA	11	33	10	24	15	11	3	1	2	1	1	2	2	2	1	1	1	93	117	93	68	99	29	30	31	83	46	23	12	NA	2	144
BB	1115	Bakadjara	2	5	1	99	114	135	215	NA	NA	PBO	NA	NA	NA	NA	NA	NA	NA	NA	NA	NA	NA	NA	NA	NA	NA	NA	NA	NA	NA	NA	NA	NA	NA	NA	NA	NA	NA	NA	NA	NA	NA	NA	NA	NA	NA	NA	NA
BB	11152	Moulo	1*	9	1	93	117	139	230	NA	NA	PBO	NA	NA	NA	NA	NA	NA	NA	NA	NA	NA	NA	NA	NA	NA	NA	NA	NA	NA	NA	NA	NA	NA	NA	NA	NA	NA	NA	NA	NA	NA	NA	NA	NA	NA	NA	NA	NA
BB	11153	Moulo	1*	2	1	90	108	120	150	NA	NA	PBO	NA	NA	NA	NA	NA	NA	NA	NA	NA	NA	NA	NA	NA	NA	NA	NA	NA	NA	NA	NA	NA	NA	NA	NA	NA	NA	NA	NA	NA	NA	NA	NA	NA	NA	NA	NA	NA
BB	11154	Moulo	1*	1	1	82	99	105	104	NA	NA	PBO	NA	NA	NA	NA	NA	NA	NA	NA	NA	NA	NA	NA	NA	NA	NA	NA	NA	NA	NA	NA	NA	NA	NA	NA	NA	NA	NA	NA	NA	NA	NA	NA	NA	NA	NA	NA	NA
BB	11159	Gonfrela	1	NA	1	70	118	94	77	NA	NA	PBO	NA	NA	NA	NA	NA	NA	NA	NA	NA	NA	NA	NA	NA	NA	NA	NA	NA	NA	NA	NA	NA	NA	NA	NA	NA	NA	NA	NA	NA	NA	NA	NA	NA	NA	NA	NA	NA
BB	11160	Gonfrela	2	NA	1	69	72	87	63	NA	NA	PBO	NA	NA	NA	NA	NA	NA	NA	NA	NA	NA	NA	NA	NA	NA	NA	NA	NA	NA	NA	NA	NA	NA	NA	NA	NA	NA	NA	NA	NA	NA	NA	NA	NA	NA	NA	NA	NA
BB	11167	Gonfrela	2	NA	1	96	121	131	194	NA	NA	PBO	NA	NA	NA	NA	NA	NA	NA	NA	NA	NA	NA	NA	NA	NA	NA	NA	NA	NA	NA	NA	NA	NA	NA	NA	NA	NA	NA	NA	NA	NA	NA	NA	NA	NA	NA	NA	NA
BB	11168	Gonfrela	1	NA	1	100	116	139	230	NA	NA	PBO	NA	NA	NA	NA	NA	NA	NA	NA	NA	NA	NA	NA	NA	NA	NA	NA	NA	NA	NA	NA	NA	NA	NA	NA	NA	NA	NA	NA	NA	NA	NA	NA	NA	NA	NA	NA	NA
BB	11177	Gonfrela	2	NA	1	74	70	73	88	NA	NA	PBO	NA	NA	NA	NA	NA	NA	NA	NA	NA	NA	NA	NA	NA	NA	NA	NA	NA	NA	NA	NA	NA	NA	NA	NA	NA	NA	NA	NA	NA	NA	NA	NA	NA	NA	NA	NA	NA
BB	11179	Gonfrela	2	NA	1	77	74	106	107	NA	NA	PBO	NA	NA	NA	NA	NA	NA	NA	NA	NA	NA	NA	NA	NA	NA	NA	NA	NA	NA	NA	NA	NA	NA	NA	NA	NA	NA	NA	NA	NA	NA	NA	NA	NA	NA	NA	NA	NA
BB	11180	Gonfrela	2	NA	1	63	77	87	63	NA	NA	PBO	NA	NA	NA	NA	NA	NA	NA	NA	NA	NA	NA	NA	NA	NA	NA	NA	NA	NA	NA	NA	NA	NA	NA	NA	NA	NA	NA	NA	NA	NA	NA	NA	NA	NA	NA	NA	NA
BB	11182	Hella	2	1	1	94	96	125	170	NA	NA	PBO	NA	NA	NA	NA	NA	NA	NA	NA	NA	NA	NA	NA	NA	NA	NA	NA	NA	NA	NA	NA	NA	NA	NA	NA	NA	NA	NA	NA	NA	NA	NA	NA	NA	NA	NA	NA	NA
BB	11184	Hella	1	2	1	85	95	114	131	NA	NA	PBO	NA	NA	NA	NA	NA	NA	NA	NA	NA	NA	NA	NA	NA	NA	NA	NA	NA	NA	NA	NA	NA	NA	NA	NA	NA	NA	NA	NA	NA	NA	NA	NA	NA	NA	NA	NA	NA
BB	11185	Hella	2	2.5	1	82	87	115	135	NA	NA	PBO	NA	NA	NA	NA	NA	NA	NA	NA	NA	NA	NA	NA	NA	NA	NA	NA	NA	NA	NA	NA	NA	NA	NA	NA	NA	NA	NA	NA	NA	NA	NA	NA	NA	NA	NA	NA	NA
BB	11187	Hella	1	0.25	1	60	68	78	48	NA	NA	PBO	NA	NA	NA	NA	NA	NA	NA	NA	NA	NA	NA	NA	NA	NA	NA	NA	NA	NA	NA	NA	NA	NA	NA	NA	NA	NA	NA	NA	NA	NA	NA	NA	NA	NA	NA	NA	NA
BB	11192	Hella	1	3	1	82,5	96	119	146	NA	NA	PBO	NA	NA	NA	NA	NA	NA	NA	NA	NA	NA	NA	NA	NA	NA	NA	NA	NA	NA	NA	NA	NA	NA	NA	NA	NA	NA	NA	NA	NA	NA	NA	NA	NA	NA	NA	NA	NA
BB	11194	Hella	2	2	1	80	89	125	170	NA	NA	PBO	NA	NA	NA	NA	NA	NA	NA	NA	NA	NA	NA	NA	NA	NA	NA	NA	NA	NA	NA	NA	NA	NA	NA	NA	NA	NA	NA	NA	NA	NA	NA	NA	NA	NA	NA	NA	NA
BB	11196	Hella	1	0.25	1	84	67	88	65	NA	NA	PBO	NA	NA	NA	NA	NA	NA	NA	NA	NA	NA	NA	NA	NA	NA	NA	NA	NA	NA	NA	NA	NA	NA	NA	NA	NA	NA	NA	NA	NA	NA	NA	NA	NA	NA	NA	NA	NA
BB	11198	Hella	1	1	1	68,5	79	90	69	NA	NA	PBO	NA	NA	NA	NA	NA	NA	NA	NA	NA	NA	NA	NA	NA	NA	NA	NA	NA	NA	NA	NA	NA	NA	NA	NA	NA	NA	NA	NA	NA	NA	NA	NA	NA	NA	NA	NA	NA
BB	11199	Hella	1	0.67	1	58	67	71	47	NA	NA	PBO	NA	NA	NA	NA	NA	NA	NA	NA	NA	NA	NA	NA	NA	NA	NA	NA	NA	NA	NA	NA	NA	NA	NA	NA	NA	NA	NA	NA	NA	NA	NA	NA	NA	NA	NA	NA	NA
BB	11200	Hella	1	0.67	1	47	57	68	38	NA	NA	PBO	NA	NA	NA	NA	NA	NA	NA	NA	NA	NA	NA	NA	NA	NA	NA	NA	NA	NA	NA	NA	NA	NA	NA	NA	NA	NA	NA	NA	NA	NA	NA	NA	NA	NA	NA	NA	NA
BB	11303	Hella	1	1	1	69,5	62	104	100	11315	NA	PBO	NA	NA	NA	NA	NA	NA	NA	NA	NA	NA	NA	NA	NA	NA	NA	NA	NA	NA	NA	NA	NA	NA	NA	NA	NA	NA	NA	NA	NA	NA	NA	NA	NA	NA	NA	NA	NA
BB	11307	Hella	2	3	1	96	80	132	198	11313	NA	PBO	NA	NA	NA	NA	NA	NA	NA	NA	NA	NA	NA	NA	NA	NA	NA	NA	NA	NA	NA	NA	NA	NA	NA	NA	NA	NA	NA	NA	NA	NA	NA	NA	NA	NA	NA	NA	NA
BB	11308	Hella	2	5	1	91	77	127	178	NA	NA	PBO	NA	NA	NA	NA	NA	NA	NA	NA	NA	NA	NA	NA	NA	NA	NA	NA	NA	NA	NA	NA	NA	NA	NA	NA	NA	NA	NA	NA	NA	NA	NA	NA	NA	NA	NA	NA	NA
BB	11310	Hella	2	7	1	93	73	134	206	NA	NA	PBO	NA	NA	NA	NA	NA	NA	NA	NA	NA	NA	NA	NA	NA	NA	NA	NA	NA	NA	NA	NA	NA	NA	NA	NA	NA	NA	NA	NA	NA	NA	NA	NA	NA	NA	NA	NA	NA
BB	11311	Hella	2	1	1	73	86	91	71	NA	NA	PBO	NA	NA	NA	NA	NA	NA	NA	NA	NA	NA	NA	NA	NA	NA	NA	NA	NA	NA	NA	NA	NA	NA	NA	NA	NA	NA	NA	NA	NA	NA	NA	NA	NA	NA	NA	NA	NA
BB	11318	Hella	1	3	1	91	81	133	202	NA	NA	PBO	NA	NA	NA	NA	NA	NA	NA	NA	NA	NA	NA	NA	NA	NA	NA	NA	NA	NA	NA	NA	NA	NA	NA	NA	NA	NA	NA	NA	NA	NA	NA	NA	NA	NA	NA	NA	NA
BB	11319	Hella	2	1	1	88	76	116	138	NA	NA	PBO	NA	NA	NA	NA	NA	NA	NA	NA	NA	NA	NA	NA	NA	NA	NA	NA	NA	NA	NA	NA	NA	NA	NA	NA	NA	NA	NA	NA	NA	NA	NA	NA	NA	NA	NA	NA	NA
BB	11320	Hella	1	0.5	1	58,5	65	81	51	NA	NA	PBO	NA	NA	NA	NA	NA	NA	NA	NA	NA	NA	NA	NA	NA	NA	NA	NA	NA	NA	NA	NA	NA	NA	NA	NA	NA	NA	NA	NA	NA	NA	NA	NA	NA	NA	NA	NA	NA
BB	11321	Hella	1	3	1	98	83	128	182	NA	NA	PBO	NA	NA	NA	NA	NA	NA	NA	NA	NA	NA	NA	NA	NA	NA	NA	NA	NA	NA	NA	NA	NA	NA	NA	NA	NA	NA	NA	NA	NA	NA	NA	NA	NA	NA	NA	NA	NA
BB	11324	Hella	2	8	1	92	71	127	178	NA	NA	PBO	NA	NA	NA	NA	NA	NA	NA	NA	NA	NA	NA	NA	NA	NA	NA	NA	NA	NA	NA	NA	NA	NA	NA	NA	NA	NA	NA	NA	NA	NA	NA	NA	NA	NA	NA	NA	NA
BB	11325	Hella	2	3	1	89,5	70	131	194	NA	NA	PBO	NA	NA	NA	NA	NA	NA	NA	NA	NA	NA	NA	NA	NA	NA	NA	NA	NA	NA	NA	NA	NA	NA	NA	NA	NA	NA	NA	NA	NA	NA	NA	NA	NA	NA	NA	NA	NA
BB	11327	Hella	2	6	1	89	77	127,5	182	NA	NA	PBO	NA	NA	NA	NA	NA	NA	NA	NA	NA	NA	NA	NA	NA	NA	NA	NA	NA	NA	NA	NA	NA	NA	NA	NA	NA	NA	NA	NA	NA	NA	NA	NA	NA	NA	NA	NA	NA
BB	11328	Hella	1	3	1	NA	NA	NA	NA	NA	NA	PBO	NA	NA	NA	NA	NA	NA	NA	NA	NA	NA	NA	NA	NA	NA	NA	NA	NA	NA	NA	NA	NA	NA	NA	NA	NA	NA	NA	NA	NA	NA	NA	NA	NA	NA	NA	NA	NA
BB	11329	Hella	1	4	1	NA	NA	NA	NA	NA	NA	PBO	NA	NA	NA	NA	NA	NA	NA	NA	NA	NA	NA	NA	NA	NA	NA	NA	NA	NA	NA	NA	NA	NA	NA	NA	NA	NA	NA	NA	NA	NA	NA	NA	NA	NA	NA	NA	NA
BB	11331	Hella	2	7	1	86,5	75	127	178	NA	NA	PBO	NA	NA	NA	NA	NA	NA	NA	NA	NA	NA	NA	NA	NA	NA	NA	NA	NA	NA	NA	NA	NA	NA	NA	NA	NA	NA	NA	NA	NA	NA	NA	NA	NA	NA	NA	NA	NA
BB	11334	Hella	1	6	1	100	116	168	324	NA	NA	PBO	NA	NA	NA	NA	NA	NA	NA	NA	NA	NA	NA	NA	NA	NA	NA	NA	NA	NA	NA	NA	NA	NA	NA	NA	NA	NA	NA	NA	NA	NA	NA	NA	NA	NA	NA	NA	NA
BB	11335	Hella	1	1	1	76	60	105	104	NA	NA	PBO	NA	NA	NA	NA	NA	NA	NA	NA	NA	NA	NA	NA	NA	NA	NA	NA	NA	NA	NA	NA	NA	NA	NA	NA	NA	NA	NA	NA	NA	NA	NA	NA	NA	NA	NA	NA	NA
BB	11335	Hella	2	2	1	81	70	127	178	NA	NA	PBO	NA	NA	NA	NA	NA	NA	NA	NA	NA	NA	NA	NA	NA	NA	NA	NA	NA	NA	NA	NA	NA	NA	NA	NA	NA	NA	NA	NA	NA	NA	NA	NA	NA	NA	NA	NA	NA
BB	11338	Gonfrela	2	2	1	103	107	147	253	NA	NA	PBO	NA	NA	NA	NA	NA	NA	NA	NA	NA	NA	NA	NA	NA	NA	NA	NA	NA	NA	NA	NA	NA	NA	NA	NA	NA	NA	NA	NA	NA	NA	NA	NA	NA	NA	NA	NA	NA
BB	11339	Gonfrela	1	1	1	74	77	89	87	NA	NA	PBO	NA	NA	NA	NA	NA	NA	NA	NA	NA	NA	NA	NA	NA	NA	NA	NA	NA	NA	NA	NA	NA	NA	NA	NA	NA	NA	NA	NA	NA	NA	NA	NA	NA	NA	NA	NA	NA
BB	11340	Gonfrela	1	5	1	116	119	153	290	NA	NA	PBO	NA	NA	NA	NA	NA	NA	NA	NA	NA	NA	NA	NA	NA	NA	NA	NA	NA	NA	NA	NA	NA	NA	NA	NA	NA	NA	NA	NA	NA	NA	NA	NA	NA	NA	NA	NA	NA
BB	11341	Hella	2	4	1	84	72	120	150	NA	NA	PBO	NA	NA	NA	NA	NA	NA	NA	NA	NA	NA	NA	NA	NA	NA	NA	NA	NA	NA	NA	NA	NA	NA	NA	NA	NA	NA	NA	NA	NA	NA	NA	NA	NA	NA	NA	NA	NA
BB	11342	Hella	2	2	1	77,6	65	96	81	NA	NA	PBO	NA	NA	NA	NA	NA	NA	NA	NA	NA	NA	NA	NA	NA	NA	NA	NA	NA	NA	NA	NA	NA	NA	NA	NA	NA	NA	NA	NA	NA	NA	NA	NA	NA	NA	NA	NA	NA
BB	11343	Hella	2	4	1	NA	NA	NA	NA	NA	NA	PBO	NA	NA	NA	NA	NA	NA	NA	NA	NA	NA	NA	NA	NA	NA	NA	NA	NA	NA	NA	NA	NA	NA	NA	NA	NA	NA	NA	NA	NA	NA	NA	NA	NA	NA	NA	NA	NA
BB	11343	Hella	2	4	1	NA	NA	NA	NA	NA	NA	PBO	NA	NA	NA	NA	NA	NA	NA	NA	NA	NA	NA	NA	NA	NA	NA	NA	NA	NA	NA	NA	NA	NA	NA	NA	NA	NA	NA	NA	NA	NA	NA	NA	NA	NA	NA	NA	NA
BB	11344	Hella	2	4	1	84	72	124	166	NA	NA	PBO	NA	NA	NA	NA	NA	NA	NA	NA	NA	NA	NA	NA	NA	NA	NA	NA	NA	NA	NA	NA	NA	NA	NA	NA	NA	NA	NA	NA	NA	NA	NA	NA	NA	NA	NA	NA	NA
BB	11347	Hella	2	1	1	68,5	66	103	98	NA	NA	PBO	NA	NA	NA	NA	NA	NA	NA	NA	NA	NA	NA	NA	NA	NA	NA	NA	NA	NA	NA	NA	NA	NA	NA	NA	NA	NA	NA	NA	NA	NA	NA	NA	NA	NA	NA	NA	NA
BB	11348	Hella	2	9	1	94,6	90	132,5	202	NA	NA	PBO	NA	NA	NA	NA	NA	NA	NA	NA	NA	NA	NA	NA	NA	NA	NA	NA	NA	NA	NA	NA	NA	NA	NA	NA	NA	NA	NA	NA	NA	NA	NA	NA	NA	NA	NA	NA	NA
BB	11349	Hella	2	4	1	88,5	73	122	158	NA	NA	PBO	NA	NA	NA	NA	NA	NA	NA	NA	NA	NA	NA	NA	NA	NA	NA	NA	NA	NA	NA	NA	NA	NA	NA	NA	NA	NA	NA	NA	NA	NA	NA	NA	NA	NA	NA	NA	NA
BB	11350	Hella	2	0.67	1	76	52	109	116	NA	NA	PBO	NA	NA	NA	NA	NA	NA	NA	NA	NA	NA	NA	NA	NA	NA	NA	NA	NA	NA	NA	NA	NA	NA	NA	NA	NA	NA	NA	NA	NA	NA	NA	NA	NA	NA	NA	NA	NA
BB	11351	Hella	2	3	1	81,5	79	120	150	NA	NA	PBO	NA	NA	NA	NA	NA	NA	NA	NA	NA	NA	NA	NA	NA	NA	NA	NA	NA	NA	NA	NA	NA	NA	NA	NA	NA	NA	NA	NA	NA	NA	NA	NA	NA	NA	NA	NA	NA
BB	11352	Hella	2	3	1	84,5	70	118	143	NA	NA	PBO	NA	NA	NA	NA	NA	NA	NA	NA	NA	NA	NA	NA	NA	NA	NA	NA	NA	NA	NA	NA	NA	NA	NA	NA	NA	NA	NA	NA	NA	NA	NA	NA	NA	NA	NA	NA	NA
BB	11353	Hella	2	3	1	83	74	130	194	NA	NA	PBO	NA	NA	NA	NA	NA	NA	NA	NA	NA	NA	NA	NA	NA	NA	NA	NA	NA	NA	NA	NA	NA	NA	NA	NA	NA	NA	NA	NA	NA	NA	NA	NA	NA	NA	NA	NA	NA
BB	11356	Hella	2	2	1	78,3	63	96	81	NA	NA	PBO	NA	NA	NA	NA	NA	NA	NA	NA	NA	NA	NA	NA	NA	NA	NA	NA	NA	NA	NA	NA	NA	NA	NA	NA	NA	NA	NA	NA	NA	NA	NA	NA	NA	NA	NA	NA	NA
BB	11358	Hella	1	3	1	85	96	113	120	NA	NA	PBO	NA	NA	NA	NA	NA	NA	NA	NA	NA	NA	NA	NA	NA	NA	NA	NA	NA	NA	NA	NA	NA	NA	NA	NA	NA	NA	NA	NA	NA	NA	NA	NA	NA	NA	NA	NA	NA
BB	11359	Hella	2	2	1	86,5	66	123	162	NA	NA	PBO	NA	NA	NA	NA	NA	NA	NA	NA	NA	NA	NA	NA	NA	NA	NA	NA	NA	NA	NA	NA	NA	NA	NA	NA	NA	NA	NA	NA	NA	NA	NA	NA	NA	NA	NA	NA	NA
PK	11363	Gbanbankoura	1	5	2	125	128	154	296	NA	NA	PKA	NA	NA	NA	NA	NA	NA	NA	NA	NA	NA	NA	NA	NA	NA	NA	NA	NA	NA	NA	NA	NA	NA	NA	NA	NA	NA	NA	NA	NA	NA	NA	NA	NA	NA	NA	NA	NA
PK	11365	Gbanbankoura	2	7	2	111	119	117	140	NA	NA	PKA	NA	NA	NA	NA	NA	NA	NA	NA	NA	NA	NA	NA	NA	NA	NA	NA	NA	NA	NA	NA	NA	NA	NA	NA	NA	NA	NA	NA	NA	NA	NA	NA	NA	NA	NA	NA	NA
PK	11367	Gbanbankoura	1	3	2	108	105	130	230	NA	NA	PKA	NA	NA	NA	NA	NA	NA	NA	NA	NA	NA	NA	NA	NA	NA	NA	NA	NA	NA	NA	NA	NA	NA	NA	NA	NA	NA	NA	NA	NA	NA	NA	NA	NA	NA	NA	NA	NA
PK	11368	Gbanbankoura	1	1	2	89,6	85	98,5	85	NA	NA	PKA	NA	NA	NA	NA	NA	NA	NA	NA	NA	NA	NA	NA	NA	NA	NA	NA	NA	NA	NA	NA	NA	NA	NA	NA	NA	NA	NA	NA	NA	NA	NA	NA	NA	NA	NA	NA	NA
PK	11369	Gbanbankoura	1	1	2	89,3	75	94	77	NA	NA	PKA	NA	NA	NA	NA	NA	NA	NA	NA	NA	NA	NA	NA	NA	NA	NA	NA	NA	NA	NA	NA	NA	NA	NA	NA	NA	NA	NA	NA	NA	NA	NA	NA	NA	NA	NA	NA	NA
PK	11375	Gbanbankoura	1	5	2	119,3	141	153	290	NA	NA	PKA	NA	NA	NA	NA	NA	NA	NA	NA	NA	NA	NA	NA	NA	NA	NA	NA	NA	NA	NA	NA	NA	NA	NA	NA	NA	NA	NA	NA	NA	NA	NA	NA	NA	NA	NA	NA	NA
PK	11381	Gbanbankoura	1	2	2	103	108	130,5	190	NA	NA	PKA	NA	NA	NA	NA	NA	NA	NA	NA	NA	NA	NA	NA	NA	NA	NA	NA	NA	NA	NA	NA	NA	NA	NA	NA	NA	NA	NA	NA	NA	NA	NA	NA	NA	NA	NA	NA	NA
PK	11383	Gbanbankoura	1	1	2	94,5	94	116	138	NA	NA	PKA	NA	NA	NA	NA	NA	NA	NA	NA	NA	NA	NA	NA	NA	NA	NA	NA	NA	NA	NA	NA	NA	NA	NA	NA	NA	NA	NA	NA	NA	NA	NA	NA	NA	NA	NA	NA	NA
PK	11385	Gbanbankoura	2	0.42	2	67,3	66	70	40	NA	NA	PKA	NA	NA	NA	NA	NA	NA	NA	NA	NA	NA	NA	NA	NA	NA	NA	NA	NA	NA	NA	NA	NA	NA	NA	NA	NA	NA	NA	NA	NA	NA	NA	NA	NA	NA	NA	NA	NA
PK	11391	Gbanbankoura	2	3	2	109	112,5	134	206	NA	NA	PKA	NA	NA	NA	NA	NA	NA	NA	NA	NA	NA	NA	NA	NA	NA	NA	NA	NA	NA	NA	NA	NA	NA	NA	NA	NA	NA	NA	NA	NA	NA	NA	NA	NA	NA	NA	NA	NA
PK	11394	Gbanbankoura	2	3	2	103,3	109	132	198	NA	NA	PKA	NA	NA	NA	NA	NA	NA	NA	NA	NA	NA	NA	NA	NA	NA	NA	NA	NA	NA	NA	NA	NA	NA	NA	NA	NA	NA	NA	NA	NA	NA	NA	NA	NA	NA	NA	NA	NA
PK	11398	Gbanbankoura	1	3	2	93,5	108	121	145	NA	NA	PKA	NA	NA	NA	NA	NA	NA	NA	NA	NA	NA	NA	NA	NA	NA	NA	NA	NA	NA	NA	NA	NA	NA	NA	NA	NA	NA	NA	NA	NA	NA	NA	NA	NA	NA	NA	NA	NA
BB	11417	Banlo	1	8	1	101,5	91	153	290	NA	NA	PBO	NA	NA	NA	NA	NA	NA	NA	NA	NA	NA	NA	NA	NA	NA	NA	NA	NA	NA	NA	NA	NA	NA	NA	NA	NA	NA	NA	NA	NA	NA	NA	NA	NA	NA	NA	NA	NA
BB	11419	Banlo	2	5	1	105	88	137	220	11422	NA	PBO	NA	NA	NA	NA	NA	NA	NA	NA	NA	NA	NA	NA	NA	NA	NA	NA	NA	NA	NA	NA	NA	NA	NA	NA	NA	NA	NA	NA	NA	NA	NA	NA	NA	NA	NA	NA	NA
BB	11420	Banlo	2	5	1	90,6	71	121	154	NA	NA	PBO	NA	NA	NA	NA	NA	NA	NA	NA	NA	NA	NA	NA	NA	NA	NA	NA	NA	NA	NA	NA	NA	NA	NA	NA	NA	NA	NA	NA	NA	NA	NA	NA	NA	NA	NA	NA	NA
BB	11422	Banlo	2	11	1	95	78	135	210	NA	NA	PBO	NA	NA	NA	NA	NA	NA	NA	NA	NA	NA	NA	NA	NA	NA	NA	NA	NA	NA	NA	NA	NA	NA	NA	NA	NA	NA	NA	NA	NA	NA	NA	NA	NA	NA	NA	NA	NA
BB	11423	Banlo	2	NA	1	89,4	76	124	166	NA	NA	PBO	NA	NA	NA	NA	NA	NA	NA	NA	NA	NA	NA	NA	NA	NA	NA	NA	NA	NA	NA	NA	NA	NA	NA	NA	NA	NA	NA	NA	NA	NA	NA	NA	NA	NA	NA	NA	NA
BB	11424	Banlo	2	4	1	85,4	74	110	119	NA	NA	PBO	NA	NA	NA	NA	NA	NA	NA	NA	NA	NA	NA	NA	NA	NA	NA	NA	NA	NA	NA	NA	NA	NA	NA	NA	NA	NA	NA	NA	NA	NA	NA	NA	NA	NA	NA	NA	NA
BB	11425	Banlo	2	4	1	87	71	116	138	11429	NA	PBO	NA	NA	NA	NA	NA	NA	NA	NA	NA	NA	NA	NA	NA	NA	NA	NA	NA	NA	NA	NA	NA	NA	NA	NA	NA	NA	NA	NA	NA	NA	NA	NA	NA	NA	NA	NA	NA
BB	11426	Banlo	1	NA	1	90,3	69	131	194	NA	NA	PBO	NA	NA	NA	NA	NA	NA	NA	NA	NA	NA	NA	NA	NA	NA	NA	NA	NA	NA	NA	NA	NA	NA	NA	NA	NA	NA	NA	NA	NA	NA	NA	NA	NA	NA	NA	NA	NA
BB	11428	Banlo	1	5	1	96,5	80	137	220	11429	NA	PBO	NA	NA	NA	NA	NA	NA	NA	NA	NA	NA	NA	NA	NA	NA	NA	NA	NA	NA	NA	NA	NA	NA	NA	NA	NA	NA	NA	NA	NA	NA	NA	NA	NA	NA	NA	NA	NA
BB	11429	Banlo	2	NA	1	90	74	131	194	NA	NA	PBO	NA	NA	NA	NA	NA	NA	NA	NA	NA	NA	NA	NA	NA	NA	NA	NA	NA	NA	NA	NA	NA	NA	NA	NA	NA	NA	NA	NA	NA	NA	NA	NA	NA	NA	NA	NA	NA
BB	11430	Banlo	1	2	1	76	68	105	104	11422	NA	PBO	NA	NA	NA	NA	NA	NA	NA	NA	NA	NA	NA	NA	NA	NA	NA	NA	NA	NA	NA	NA	NA	NA	NA	NA	NA	NA	NA	NA	NA	NA	NA	NA	NA	NA	NA	NA	NA
BB	11431	Banlo	1	3	1	78,5	67	98	85	11429	NA	PBO	NA	NA	NA	NA	NA	NA	NA	NA	NA	NA	NA	NA	NA	NA	NA	NA	NA	NA	NA	NA	NA	NA	NA	NA	NA	NA	NA	NA	NA	NA	NA	NA	NA	NA	NA	NA	NA
BB	11432	Banlo	2	2	1	61,3	72	100	89	NA	NA	PBO	NA	NA	NA	NA	NA	NA	NA	NA	NA	NA	NA	NA	NA	NA	NA	NA	NA	NA	NA	NA	NA	NA	NA	NA	NA	NA	NA	NA	NA	NA	NA	NA	NA	NA	NA	NA	NA
BB	11434	Banlo	2	6	1	90,7	76	126	174	NA	Banlo	PBO	38	18	17	14	NA	12	37	12	31	15	11	3	2	2	2	2	2	2	2	1	3	5	93	136	97	80	108	26	30	34	81	52	24	12	NA	2	215
BB	11435	Banlo	1	4	1	86,5	80	133	202	NA	NA	PBO	NA	NA	NA	NA	NA	NA	NA	NA	NA	NA	NA	NA	NA	NA	NA	NA	NA	NA	NA	NA	NA	NA	NA	NA	NA	NA	NA	NA	NA	NA	NA	NA	NA	NA	NA	NA	NA
BB	11436	Banlo	2	3	1	84	86	109	116	NA	Banlo	PBO	39	19	17	14	NA	12	33	12	24	13	15	3	2	2	1	2	2	1	2	1	3	5	97	131	101	72	99	27	29	32	69	51	27	13	NA	1,5	194
BB	11437	Banlo	2	4	1	77,3	75	105	104	NA	Banlo	PBO	40	20	18	16	NA	12	36	13	44	17	9	3	2	2	1	2	2	1	2	1	3	4	95	137	104	75	105	31	26	29	102	52	27	13	NA	NA	220
BB	11441	Banlo	2	0.25	1	65,5	63	74,5	44	11448	Banlo	PBO	49	19	15	15	NA	11	31	7	28	14	12	3	2	2	2	2	2	1	2	1	3	5	100	120	104	84	130	27	28	30	90	46	24	11	NA	1,5	150
BB	11443	Banlo	2	6	1	93,5	77	139	230	NA	Banlo	PBO	41	21	20	17	NA	12	37	26	27	17	11	3	2	2	2	2	2	2	2	1	1	1	101	142	103	84	121	34	33	37	106	45	31	13	NA	2	243
BB	11444	Banlo	1	4	1	91	79	124	166	11443	NA	PBO	NA	NA	NA	NA	NA	NA	NA	NA	NA	NA	NA	NA	NA	NA	NA	NA	NA	NA	NA	NA	NA	NA	NA	NA	NA	NA	NA	NA	NA	NA	NA	NA	NA	NA	NA	NA	NA
BB	11446	Banlo	2	4	1	90	77	120	150	NA	Banlo	PBO	41	19	18	15	NA	12	38	23	41	15	13	3	2	2	2	2	2	1	2	1	3	1	104	NA	111	89	124	34	32	35	90	52	32	11	NA	1,5	NA
BB	11447	Banlo	2	6	1	92,6	78	126	174	NA	NA	PBO	NA	NA	NA	NA	NA	NA	NA	NA	NA	NA	NA	NA	NA	NA	NA	NA	NA	NA	NA	NA	NA	NA	NA	NA	NA	NA	NA	NA	NA	NA	NA	NA	NA	NA	NA	NA	NA
BB	11448	Banlo	2	5	1	91	72	129	188	NA	Banlo	PBO	42	20	17	14	NA	11	33	8	24	13	11	3	2	2	1	2	2	2	2	1	1	5	95	128	99	86	117	32	29	31	85	49	28	12	NA	2	182
BB	11449	Banlo	1	5	1	91	82	130	194	NA	Banlo	PBO	39	19	19	15	NA	12	39	16	37	13	11	3	2	2	1	2	2	2	2	1	3	1	96	140	98	90	128	31	34	36	84	54	34	13	NA	NA	235
BB	11450	Banlo	1	3	1	83,5	76	118	143	NA	Banlo	PBO	41	19	17	15	NA	13	36	16	37	15	11	3	2	2	2	2	2	1	2	1	1	5	99	132	107	78	112	30	28	33	88	52	26	13	NA	NA	198
BB	11453	Banlo	2	5	1	88,5	79	128	182	NA	NA	PBO	NA	NA	NA	NA	NA	NA	NA	NA	NA	NA	NA	NA	NA	NA	NA	NA	NA	NA	NA	NA	NA	NA	NA	NA	NA	NA	NA	NA	NA	NA	NA	NA	NA	NA	NA	NA	NA
BB	11454	Banlo	1	2,5	1	78,4	70	105	104	NA	Banlo	PBO	40	19	17	15	NA	13	34	12	35	14	13	3	2	2	2	2	2	2	2	1	1	5	96	126	102	80	106	29	31	30	95	48	26	12	NA	NA	174
BB	11455	Banlo	2	5	1	94,2	78	130	190	11451	Banlo	PBO	39	19	15	13	NA	10	36	14	12	13	11	3	2	2	2	2	2	1	2	1	1	4	97	131	98	81	111	28	31	32	78	49	25	13	NA	1,5	194
BB	11456	Banlo	1	3	1	69,5	65	90	69	NA	Banlo	PBO	38	18	15	13	NA	10	31	15	37	12	12	3	2	2	2	2	2	2	2	1	1	5	81	114	87	76	99	22	23	24	81	43	20	10	NA	NA	131
BB	11457	Banlo	2	1	1	72,3	63	96	81	NA	Banlo	PBO	38	19	18	16	NA	11	33	12	29	13	12	3	2	2	1	2	2	1	2	1	3	2	92	117	96	69	93	25	29	27	95	45	21	11	NA	1	140
BB	11460	Banlo	2	1	1	67	60	91	71	NA	Banlo	PBO	37	19	16	12	NA	11	36	11	25	16	11	3	2	2	1	2	2	3	2	1	3	5	89	114	94	64	88	24	27	30	82	45	22	12	NA	2	131
BB	11461	Banlo	2	5	1	89,5	84	126	174	NA	Banlo	PBO	41	20	18	15	NA	12	36	14	33	14	13	3	2	2	2	2	2	2	2	1	3	2	96	133	98	74	103	26	31	33	96	50	28	14	NA	1	202
BB	11463	Banlo	2	5	1	97,4	83	129	188	11475	NA	PBO	NA	NA	NA	NA	NA	NA	NA	NA	NA	NA	NA	NA	NA	NA	NA	NA	NA	NA	NA	NA	NA	NA	NA	NA	NA	NA	NA	NA	NA	NA	NA	NA	NA	NA	NA	NA	NA
BB	11464	Banlo	2	0.33	1	61,5	60	72	42	11463	NA	PBO	NA	NA	NA	NA	NA	NA	NA	NA	NA	NA	NA	NA	NA	NA	NA	NA	NA	NA	NA	NA	NA	NA	NA	NA	NA	NA	NA	NA	NA	NA	NA	NA	NA	NA	NA	NA	NA
BB	11465	Banlo	2	6	1	102	100	141	240	NA	NA	PBO	NA	NA	NA	NA	NA	NA	NA	NA	NA	NA	NA	NA	NA	NA	NA	NA	NA	NA	NA	NA	NA	NA	NA	NA	NA	NA	NA	NA	NA	NA	NA	NA	NA	NA	NA	NA	NA
BB	11466	Banlo	1	4	1	96	78	124	166	NA	NA	PBO	NA	NA	NA	NA	NA	NA	NA	NA	NA	NA	NA	NA	NA	NA	NA	NA	NA	NA	NA	NA	NA	NA	NA	NA	NA	NA	NA	NA	NA	NA	NA	NA	NA	NA	NA	NA	NA
BB	11467	Banlo	1	3	1	91	79	119	146	11465	Banlo	PBO	44	22	19	17	NA	13	40	15	50	15	34	3	2	1	2	2	2	2	2	1	1	5	103	136	109	88	120	33	30	33	100	51	30	12	NA	NA	215
BB	11468	Banlo	1	4	1	96,5	77	134	206	NA	Banlo	PBO	44	20	19	17	NA	26	38	16	45	13	13	3	2	2	2	2	2	2	1	1	3	3	109	144	113	90	123	36	32	35	119	54	32	12	NA	NA	247
BB	11469	Banlo	1	1,5	1	73	72	90	69	11465	Banlo	PBO	37	18	17	16	NA	12	34	12	32	13	13	3	2	2	1	2	2	1	2	1	1	5	91	115	97	82	108	24	25	28	91	43	22	11	NA	NA	135
BB	11470	Banlo	2	5	1	94,5	84	141	240	NA	Banlo	PBO	43	19	17	14	NA	11	37	23	24	15	13	3	2	2	2	2	2	2	2	1	1	2	105	140	106	91	126	91	32	36	104	55	28	12	NA	1,5	235
BB	11471	Banlo	2	0.25	1	62	59	73	43	NA	NA	PBO	NA	NA	NA	NA	NA	NA	NA	NA	NA	NA	NA	NA	NA	NA	NA	NA	NA	NA	NA	NA	NA	NA	NA	NA	NA	NA	NA	NA	NA	NA	NA	NA	NA	NA	NA	NA	NA
BB	11473	Banlo	2	5	1	89	79	126	174	NA	Banlo	PBO	38	19	18	16	NA	12	35	25	32	13	11	3	2	2	1	2	2	2	2	1	3	4	90	128	96	82	124	29	31	34	NA	53	25	11	NA	2	NA
BB	11474	Banlo	2	5	1	100	85	134	206	NA	Banlo	PBO	42	19	17	14	NA	12	37	24	21	15	13	3	2	2	2	2	2	2	2	1	1	1	106	140	109	89	122	35	32	34	105	54	26	13	NA	2	235
BB	11475	Banlo	2	6	1	99	82	130	190	NA	NA	PBO	NA	NA	NA	NA	NA	NA	NA	NA	NA	NA	NA	NA	NA	NA	NA	NA	NA	NA	NA	NA	NA	NA	NA	NA	NA	NA	NA	NA	NA	NA	NA	NA	NA	NA	NA	NA	NA
BB	11476	Banlo	2	7	1	104,6	86	135	210	NA	Banlo	PBO	43	21	18	16	NA	13	37	17	17	18	13	3	2	1	1	1	2	3	2	1	1	4	102	136	110	90	126	33	38	36	107	55	29	16	NA	1,5	215
BB	11477	Banlo	2	4	1	104	82	139	215	11479	Banlo	PBO	42	20	17	15	NA	12	37	21	31	14	16	3	2	2	1	2	2	1	2	1	3	2	106	134	113	91	123	28	33	33	106	52	27	13	NA	2	206
BB	11478	Banlo	1	0.25	1	67	68	79	49	11474	Banlo	PBO	40	22	17	15	NA	12	31	11	30	16	15	1	2	2	2	2	2	1	2	1	1	5	99	117	107	36	100	28	23	26	88	48	22	14	NA	NA	140
BB	11479	Banlo	2	8	1	103,5	81	137	220	NA	NA	PBO	NA	NA	NA	NA	NA	NA	NA	NA	NA	NA	NA	NA	NA	NA	NA	NA	NA	NA	NA	NA	NA	NA	NA	NA	NA	NA	NA	NA	NA	NA	NA	NA	NA	NA	NA	NA	NA
BB	11480	Banlo	1	1,5	1	79,3	70	120	98	NA	Banlo	PBO	40	19	18	16	NA	11	35	10	36	16	13	3	2	2	1	2	2	3	2	1	1	5	97	120	101	77	102	30	24	29	100	47	24	11	NA	NA	150
BB	11846	Timbarbitionaho	2	6	1	91,5	106	133	202	NA	NA	PBO	NA	NA	NA	NA	NA	NA	NA	NA	NA	NA	NA	NA	NA	NA	NA	NA	NA	NA	NA	NA	NA	NA	NA	NA	NA	NA	NA	NA	NA	NA	NA	NA	NA	NA	NA	NA	NA
BB	11849	Timbarbitionaho	2	7	1	89	110,5	124	166	NA	NA	PBO	NA	NA	NA	NA	NA	NA	NA	NA	NA	NA	NA	NA	NA	NA	NA	NA	NA	NA	NA	NA	NA	NA	NA	NA	NA	NA	NA	NA	NA	NA	NA	NA	NA	NA	NA	NA	NA
BB	11851	Timbarbitionaho	2	12	1	80,5	111	120	150	NA	NA	PBO	NA	NA	NA	NA	NA	NA	NA	NA	NA	NA	NA	NA	NA	NA	NA	NA	NA	NA	NA	NA	NA	NA	NA	NA	NA	NA	NA	NA	NA	NA	NA	NA	NA	NA	NA	NA	NA
BB	11853	Timbarbitionaho	2	5	1	88	104	117,5	140	NA	NA	PBO	NA	NA	NA	NA	NA	NA	NA	NA	NA	NA	NA	NA	NA	NA	NA	NA	NA	NA	NA	NA	NA	NA	NA	NA	NA	NA	NA	NA	NA	NA	NA	NA	NA	NA	NA	NA	NA
BB	11853	Timbarbitionaho	2	5	1	88	104	117,5	140	NA	NA	PBO	NA	NA	NA	NA	NA	NA	NA	NA	NA	NA	NA	NA	NA	NA	NA	NA	NA	NA	NA	NA	NA	NA	NA	NA	NA	NA	NA	NA	NA	NA	NA	NA	NA	NA	NA	NA	NA
BB	11854	Timbarbitionaho	2	6	1	90	105	130	190	NA	NA	PBO	NA	NA	NA	NA	NA	NA	NA	NA	NA	NA	NA	NA	NA	NA	NA	NA	NA	NA	NA	NA	NA	NA	NA	NA	NA	NA	NA	NA	NA	NA	NA	NA	NA	NA	NA	NA	NA
BB	11856	Timbarbitionaho	2	6	1	91	102	115	135	NA	NA	PBO	NA	NA	NA	NA	NA	NA	NA	NA	NA	NA	NA	NA	NA	NA	NA	NA	NA	NA	NA	NA	NA	NA	NA	NA	NA	NA	NA	NA	NA	NA	NA	NA	NA	NA	NA	NA	NA
BB	11857	Timbarbitionaho	1	2	1	77	87	79	95	NA	NA	PBO	NA	NA	NA	NA	NA	NA	NA	NA	NA	NA	NA	NA	NA	NA	NA	NA	NA	NA	NA	NA	NA	NA	NA	NA	NA	NA	NA	NA	NA	NA	NA	NA	NA	NA	NA	NA	NA
BB	11858	Timbarbitionaho	2	5	1	83	103	133	202	NA	NA	PBO	NA	NA	NA	NA	NA	NA	NA	NA	NA	NA	NA	NA	NA	NA	NA	NA	NA	NA	NA	NA	NA	NA	NA	NA	NA	NA	NA	NA	NA	NA	NA	NA	NA	NA	NA	NA	NA
BB	11859	Timbarbitionaho	2	NA	1	77	95,5	109	116	NA	NA	PBO	NA	NA	NA	NA	NA	NA	NA	NA	NA	NA	NA	NA	NA	NA	NA	NA	NA	NA	NA	NA	NA	NA	NA	NA	NA	NA	NA	NA	NA	NA	NA	NA	NA	NA	NA	NA	NA
BB	11861	Manginaho	2	6	1	87	108	131	194	NA	Manginao	PBO	40	19	18	15	NA	12	36	NA	NA	NA	12	3	2	2	2	2	2	NA	2	2	3	NA	92	126	98	91	115	26	29	29	100	50	24	13	NA	2	174
BB	11862	Manginaho	2	5	1	83	98,5	119,5	146	NA	Manginao	PBO	37	18	19	15	NA	12	36	NA	NA	NA	12	3	2	2	2	2	2	NA	2	2	3	NA	92	122	95	78	102	26	28	29	103	49	20	11	NA	1,5	158
BB	11865	Manginaho	2	6	1	87	102	130	190	NA	NA	PBO	NA	NA	NA	NA	NA	NA	NA	NA	NA	NA	NA	NA	NA	NA	NA	NA	NA	NA	NA	NA	NA	NA	NA	NA	NA	NA	NA	NA	NA	NA	NA	NA	NA	NA	NA	NA	NA
BB	11866	Manginaho	2	6	1	87,5	88,5	125	170	NA	Manginao	PBO	37	16	18	15	NA	12	34	15	26	11	13	3	2	2	1	2	2	2	2	1	3	2	89	124	92	77	99	25	27	28	106	50	24	12	NA	2	166
BB	11867	Manginaho	1	3	1	72	78	94	116	NA	NA	PBO	NA	NA	NA	NA	NA	NA	NA	NA	NA	NA	NA	NA	NA	NA	NA	NA	NA	NA	NA	NA	NA	NA	NA	NA	NA	NA	NA	NA	NA	NA	NA	NA	NA	NA	NA	NA	NA
BB	11868	Manginaho	2	15	1	92,5	109,5	131,5	198	NA	NA	PBO	NA	NA	NA	NA	NA	NA	NA	NA	NA	NA	NA	NA	NA	NA	NA	NA	NA	NA	NA	NA	NA	NA	NA	NA	NA	NA	NA	NA	NA	NA	NA	NA	NA	NA	NA	NA	NA
BB	11869	Manginaho	2	8	1	88,5	147	125	170	NA	NA	PBO	NA	NA	NA	NA	NA	NA	NA	NA	NA	NA	NA	NA	NA	NA	NA	NA	NA	NA	NA	NA	NA	NA	NA	NA	NA	NA	NA	NA	NA	NA	NA	NA	NA	NA	NA	NA	NA
BB	11870	Manginaho	1	2	1	62,5	71	85	55	NA	NA	PBO	NA	NA	NA	NA	NA	NA	NA	NA	NA	NA	NA	NA	NA	NA	NA	NA	NA	NA	NA	NA	NA	NA	NA	NA	NA	NA	NA	NA	NA	NA	NA	NA	NA	NA	NA	NA	NA
BB	11871	Manginaho	2	6	1	84,5	109	124	166	NA	NA	PBO	NA	NA	NA	NA	NA	NA	NA	NA	NA	NA	NA	NA	NA	NA	NA	NA	NA	NA	NA	NA	NA	NA	NA	NA	NA	NA	NA	NA	NA	NA	NA	NA	NA	NA	NA	NA	NA
BB	11876	Manginaho	1	5	1	93,5	103	127,5	178	NA	NA	PBO	NA	NA	NA	NA	NA	NA	NA	NA	NA	NA	NA	NA	NA	NA	NA	NA	NA	NA	NA	NA	NA	NA	NA	NA	NA	NA	NA	NA	NA	NA	NA	NA	NA	NA	NA	NA	NA
BB	11877	Manginaho	1	3	1	83	95,5	113	128	NA	NA	PBO	NA	NA	NA	NA	NA	NA	NA	NA	NA	NA	NA	NA	NA	NA	NA	NA	NA	NA	NA	NA	NA	NA	NA	NA	NA	NA	NA	NA	NA	NA	NA	NA	NA	NA	NA	NA	NA
BB	11879	Manginaho	2	0.5	1	51	67,5	77,5	47	NA	Manginao	PBO	36	17	16	14	NA	11	35	NA	NA	NA	11	3	2	2	2	2	2	NA	2	2	3	NA	82	119	87	66	90	23	24	26	75	41	25	11	NA	0,5	110
BB	11880	Manginaho	2	6	1	96,5	113	124	166	NA	Manginao	PBO	40	19	18	15	NA	13	37	16	31	14	12	3	2	2	1	2	2	2	2	1	3	4	93	126	99	79	108	26	28	31	101	51	26	13	NA	1	174
BB	11883	Manginaho	2	5	1	95,5	105,5	128	182	NA	NA	PBO	NA	NA	NA	NA	NA	NA	NA	NA	NA	NA	NA	NA	NA	NA	NA	NA	NA	NA	NA	NA	NA	NA	NA	NA	NA	NA	NA	NA	NA	NA	NA	NA	NA	NA	NA	NA	NA
BB	11884	Manginaho	2	4	1	86	98,5	118	143	NA	NA	PBO	NA	NA	NA	NA	NA	NA	NA	NA	NA	NA	NA	NA	NA	NA	NA	NA	NA	NA	NA	NA	NA	NA	NA	NA	NA	NA	NA	NA	NA	NA	NA	NA	NA	NA	NA	NA	NA
BB	11886	Manginaho	1	3	1	81	95	109	116	NA	NA	PBO	NA	NA	NA	NA	NA	NA	NA	NA	NA	NA	NA	NA	NA	NA	NA	NA	NA	NA	NA	NA	NA	NA	NA	NA	NA	NA	NA	NA	NA	NA	NA	NA	NA	NA	NA	NA	NA
BB	11889	Manginaho	1	8	1	94	112,5	137	220	NA	NA	PBO	NA	NA	NA	NA	NA	NA	NA	NA	NA	NA	NA	NA	NA	NA	NA	NA	NA	NA	NA	NA	NA	NA	NA	NA	NA	NA	NA	NA	NA	NA	NA	NA	NA	NA	NA	NA	NA
BB	11890	Manginaho	2	2	1	75,5	81	91	71	NA	NA	PBO	NA	NA	NA	NA	NA	NA	NA	NA	NA	NA	NA	NA	NA	NA	NA	NA	NA	NA	NA	NA	NA	NA	NA	NA	NA	NA	NA	NA	NA	NA	NA	NA	NA	NA	NA	NA	NA
BB	11891	Manginaho	2	6	1	87,5	111	137	220	NA	NA	PBO	NA	NA	NA	NA	NA	NA	NA	NA	NA	NA	NA	NA	NA	NA	NA	NA	NA	NA	NA	NA	NA	NA	NA	NA	NA	NA	NA	NA	NA	NA	NA	NA	NA	NA	NA	NA	NA
BB	11892	Manginaho	2	4	1	85	100,5	118	143	NA	NA	PBO	NA	NA	NA	NA	NA	NA	NA	NA	NA	NA	NA	NA	NA	NA	NA	NA	NA	NA	NA	NA	NA	NA	NA	NA	NA	NA	NA	NA	NA	NA	NA	NA	NA	NA	NA	NA	NA
BB	11893	Manginaho	2	5	1	91	110,5	132,5	202	NA	NA	PBO	NA	NA	NA	NA	NA	NA	NA	NA	NA	NA	NA	NA	NA	NA	NA	NA	NA	NA	NA	NA	NA	NA	NA	NA	NA	NA	NA	NA	NA	NA	NA	NA	NA	NA	NA	NA	NA
BB	11895	Manginaho	1	2	1	84	88	114,5	131	NA	NA	PBO	NA	NA	NA	NA	NA	NA	NA	NA	NA	NA	NA	NA	NA	NA	NA	NA	NA	NA	NA	NA	NA	NA	NA	NA	NA	NA	NA	NA	NA	NA	NA	NA	NA	NA	NA	NA	NA
BB	11898	Manginaho	2	8	1	86,5	108	130	190	NA	Manginao	PBO	38	20	17	14	NA	12	35	21	22	13	14	1	2	2	2	2	2	2	2	1	3	4	94	130	99	81	108	28	32	33	95	52	25	13	NA	2	190
BB	11900	Manginaho	1	1	1	62	60	76	46	NA	NA	PBO	NA	NA	NA	NA	NA	NA	NA	NA	NA	NA	NA	NA	NA	NA	NA	NA	NA	NA	NA	NA	NA	NA	NA	NA	NA	NA	NA	NA	NA	NA	NA	NA	NA	NA	NA	NA	NA
PK	3117	Kampti Centra	2	6	2	110	91	150	172	NA	NA	PKA	NA	NA	NA	NA	NA	NA	NA	NA	NA	NA	NA	NA	NA	NA	NA	NA	NA	NA	NA	NA	NA	NA	NA	NA	NA	NA	NA	NA	NA	NA	NA	NA	NA	NA	NA	NA	NA
PK	3122	Konkuna	2	1,5	2	88	75	117	140	NA	NA	PKA	NA	NA	NA	NA	NA	NA	NA	NA	NA	NA	NA	NA	NA	NA	NA	NA	NA	NA	NA	NA	NA	NA	NA	NA	NA	NA	NA	NA	NA	NA	NA	NA	NA	NA	NA	NA	NA
PK	3123	Konkuna	1	2	2	99	86	138	225	NA	NA	PKA	NA	NA	NA	NA	NA	NA	NA	NA	NA	NA	NA	NA	NA	NA	NA	NA	NA	NA	NA	NA	NA	NA	NA	NA	NA	NA	NA	NA	NA	NA	NA	NA	NA	NA	NA	NA	NA
PK	3128	Konkuna	2	1,5	2	90	76	125	170	NA	NA	PKA	NA	NA	NA	NA	NA	NA	NA	NA	NA	NA	NA	NA	NA	NA	NA	NA	NA	NA	NA	NA	NA	NA	NA	NA	NA	NA	NA	NA	NA	NA	NA	NA	NA	NA	NA	NA	NA
PK	3132	Konkuna	2	2,5	2	109	85	135	210	NA	NA	PKA	NA	NA	NA	NA	NA	NA	NA	NA	NA	NA	NA	NA	NA	NA	NA	NA	NA	NA	NA	NA	NA	NA	NA	NA	NA	NA	NA	NA	NA	NA	NA	NA	NA	NA	NA	NA	NA
PK	3134	Konkuna	2	2	2	97	87	124	166	NA	NA	PKA	NA	NA	NA	NA	NA	NA	NA	NA	NA	NA	NA	NA	NA	NA	NA	NA	NA	NA	NA	NA	NA	NA	NA	NA	NA	NA	NA	NA	NA	NA	NA	NA	NA	NA	NA	NA	NA
PK	3142	Konkuna	2	5	2	104	87	144	247	NA	NA	PKA	NA	NA	NA	NA	NA	NA	NA	NA	NA	NA	NA	NA	NA	NA	NA	NA	NA	NA	NA	NA	NA	NA	NA	NA	NA	NA	NA	NA	NA	NA	NA	NA	NA	NA	NA	NA	NA
PK	3142	Konkuna	2	5	2	104	87	144	247	NA	NA	PKA	NA	NA	NA	NA	NA	NA	NA	NA	NA	NA	NA	NA	NA	NA	NA	NA	NA	NA	NA	NA	NA	NA	NA	NA	NA	NA	NA	NA	NA	NA	NA	NA	NA	NA	NA	NA	NA
PK	3151	Konkuna	2	5	2	113	93	162	367	NA	NA	PKA	NA	NA	NA	NA	NA	NA	NA	NA	NA	NA	NA	NA	NA	NA	NA	NA	NA	NA	NA	NA	NA	NA	NA	NA	NA	NA	NA	NA	NA	NA	NA	NA	NA	NA	NA	NA	NA
PK	3151	Konkuna	2	5	2	113	93	162	367	NA	NA	PKA	NA	NA	NA	NA	NA	NA	NA	NA	NA	NA	NA	NA	NA	NA	NA	NA	NA	NA	NA	NA	NA	NA	NA	NA	NA	NA	NA	NA	NA	NA	NA	NA	NA	NA	NA	NA	NA
PK	3152	Konkuna	2	7	2	116	101	156	333	NA	NA	PKA	NA	NA	NA	NA	NA	NA	NA	NA	NA	NA	NA	NA	NA	NA	NA	NA	NA	NA	NA	NA	NA	NA	NA	NA	NA	NA	NA	NA	NA	NA	NA	NA	NA	NA	NA	NA	NA
PK	3152	Konkuna	2	7	2	116	101	156	333	NA	NA	PKA	NA	NA	NA	NA	NA	NA	NA	NA	NA	NA	NA	NA	NA	NA	NA	NA	NA	NA	NA	NA	NA	NA	NA	NA	NA	NA	NA	NA	NA	NA	NA	NA	NA	NA	NA	NA	NA
PK	3154	Konkuna	2	7	2	110	95	152	296	NA	NA	PKA	NA	NA	NA	NA	NA	NA	NA	NA	NA	NA	NA	NA	NA	NA	NA	NA	NA	NA	NA	NA	NA	NA	NA	NA	NA	NA	NA	NA	NA	NA	NA	NA	NA	NA	NA	NA	NA
PK	3154	Konkuna	2	7	2	110	95	152	296	NA	NA	PKA	NA	NA	NA	NA	NA	NA	NA	NA	NA	NA	NA	NA	NA	NA	NA	NA	NA	NA	NA	NA	NA	NA	NA	NA	NA	NA	NA	NA	NA	NA	NA	NA	NA	NA	NA	NA	NA
PK	3159	Konkuna	2	5	2	109	99	145	248	NA	NA	PKA	NA	NA	NA	NA	NA	NA	NA	NA	NA	NA	NA	NA	NA	NA	NA	NA	NA	NA	NA	NA	NA	NA	NA	NA	NA	NA	NA	NA	NA	NA	NA	NA	NA	NA	NA	NA	NA
PK	3159	Konkuna	2	5	2	109	99	145	248	NA	NA	PKA	NA	NA	NA	NA	NA	NA	NA	NA	NA	NA	NA	NA	NA	NA	NA	NA	NA	NA	NA	NA	NA	NA	NA	NA	NA	NA	NA	NA	NA	NA	NA	NA	NA	NA	NA	NA	NA
PK	3160	Konkuna	2	2	2	100	81	133	210	NA	NA	PKA	NA	NA	NA	NA	NA	NA	NA	NA	NA	NA	NA	NA	NA	NA	NA	NA	NA	NA	NA	NA	NA	NA	NA	NA	NA	NA	NA	NA	NA	NA	NA	NA	NA	NA	NA	NA	NA
PK	3167	Konkuna	2	1	2	92	67	115	135	3148	NA	PKA	NA	NA	NA	NA	NA	NA	NA	NA	NA	NA	NA	NA	NA	NA	NA	NA	NA	NA	NA	NA	NA	NA	NA	NA	NA	NA	NA	NA	NA	NA	NA	NA	NA	NA	NA	NA	NA
PK	3181	Konkuna	2	7	2	115	92	150	172	NA	NA	PKA	NA	NA	NA	NA	NA	NA	NA	NA	NA	NA	NA	NA	NA	NA	NA	NA	NA	NA	NA	NA	NA	NA	NA	NA	NA	NA	NA	NA	NA	NA	NA	NA	NA	NA	NA	NA	NA
PK	3182	Konkuna	2	9	2	110	88	153	290	NA	NA	PKA	NA	NA	NA	NA	NA	NA	NA	NA	NA	NA	NA	NA	NA	NA	NA	NA	NA	NA	NA	NA	NA	NA	NA	NA	NA	NA	NA	NA	NA	NA	NA	NA	NA	NA	NA	NA	NA
PK	3182	Konkuna	2	9	2	110	88	153	290	NA	NA	PKA	NA	NA	NA	NA	NA	NA	NA	NA	NA	NA	NA	NA	NA	NA	NA	NA	NA	NA	NA	NA	NA	NA	NA	NA	NA	NA	NA	NA	NA	NA	NA	NA	NA	NA	NA	NA	NA
PK	3192	Niamina	2	6	2	107	84	138	225	NA	NA	PKA	NA	NA	NA	NA	NA	NA	NA	NA	NA	NA	NA	NA	NA	NA	NA	NA	NA	NA	NA	NA	NA	NA	NA	NA	NA	NA	NA	NA	NA	NA	NA	NA	NA	NA	NA	NA	NA
PK	3192	Niamina	2	6	2	107	84	138	225	NA	NA	PKA	NA	NA	NA	NA	NA	NA	NA	NA	NA	NA	NA	NA	NA	NA	NA	NA	NA	NA	NA	NA	NA	NA	NA	NA	NA	NA	NA	NA	NA	NA	NA	NA	NA	NA	NA	NA	NA
PK	3193	Niamina	2	7	2	112	95	149	264	NA	NA	PKA	NA	NA	NA	NA	NA	NA	NA	NA	NA	NA	NA	NA	NA	NA	NA	NA	NA	NA	NA	NA	NA	NA	NA	NA	NA	NA	NA	NA	NA	NA	NA	NA	NA	NA	NA	NA	NA
PK	3195	Niamina	2	12	2	103	88	150	272	NA	GNANMINA	PKA	42	22	16	14	20	12	36	36	44	12	16	3	2	2	2	2	2	2	2	1	3	4	108	150	117	88	125	37	31	12	115	55	25	12	0	3	272
PK	3195	Niamina	2	12	2	103	88	150	272	NA	GNANMINA	PKA	42	22	16	14	20	12	36	36	44	12	16	3	2	2	2	2	2	2	2	1	3	4	108	150	117	88	125	37	31	12	115	55	25	12	0	3	272
PK	3201	Niamina	1	2	2	103	81	135	210	NA	NA	PKA	NA	NA	NA	NA	NA	NA	NA	NA	NA	NA	NA	NA	NA	NA	NA	NA	NA	NA	NA	NA	NA	NA	NA	NA	NA	NA	NA	NA	NA	NA	NA	NA	NA	NA	NA	NA	NA
PK	3202	Niamina	2	8	2	110	94	149	264	NA	GNANMINA	PKA	46	29	16	15	17	13	36	40	41	15	14	3	2	2	2	2	2	2	2	1	3	2	115	149	120	94	130	36	34	16	120	56	30	12	0	3	264
PK	3202	Niamina	2	8	2	110	94	149	264	NA	GNANMINA	PKA	46	29	16	15	17	13	36	40	41	15	14	3	2	2	2	2	2	2	2	1	3	2	115	149	120	94	130	36	34	16	120	56	30	12	0	3	264
PK	3214	Kampti Centra	2	1	2	83	70	103	98	3222	NA	PKA	NA	NA	NA	NA	NA	NA	NA	NA	NA	NA	NA	NA	NA	NA	NA	NA	NA	NA	NA	NA	NA	NA	NA	NA	NA	NA	NA	NA	NA	NA	NA	NA	NA	NA	NA	NA	NA
PK	3214	Kampti Centra	2	1	2	83	70	103	98	3222	NA	PKA	NA	NA	NA	NA	NA	NA	NA	NA	NA	NA	NA	NA	NA	NA	NA	NA	NA	NA	NA	NA	NA	NA	NA	NA	NA	NA	NA	NA	NA	NA	NA	NA	NA	NA	NA	NA	NA
PK	3226	Sakalao	1	1	2	78	60	90	69	NA	NA	PKA	NA	NA	NA	NA	NA	NA	NA	NA	NA	NA	NA	NA	NA	NA	NA	NA	NA	NA	NA	NA	NA	NA	NA	NA	NA	NA	NA	NA	NA	NA	NA	NA	NA	NA	NA	NA	NA
PK	3226	Kampti Centra	2	6	2	107	96	140	235	NA	NA	PKA	NA	NA	NA	NA	NA	NA	NA	NA	NA	NA	NA	NA	NA	NA	NA	NA	NA	NA	NA	NA	NA	NA	NA	NA	NA	NA	NA	NA	NA	NA	NA	NA	NA	NA	NA	NA	NA
PK	3233	Kampti Centra	2	4	2	91	78	130	190	NA	NA	PKA	NA	NA	NA	NA	NA	NA	NA	NA	NA	NA	NA	NA	NA	NA	NA	NA	NA	NA	NA	NA	NA	NA	NA	NA	NA	NA	NA	NA	NA	NA	NA	NA	NA	NA	NA	NA	NA
PK	3233	Kampti Centra	2	4	2	91	78	130	190	NA	NA	PKA	NA	NA	NA	NA	NA	NA	NA	NA	NA	NA	NA	NA	NA	NA	NA	NA	NA	NA	NA	NA	NA	NA	NA	NA	NA	NA	NA	NA	NA	NA	NA	NA	NA	NA	NA	NA	NA
PK	3237	Niamina	2	5	2	103	90	132	198	NA	NA	PKA	NA	NA	NA	NA	NA	NA	NA	NA	NA	NA	NA	NA	NA	NA	NA	NA	NA	NA	NA	NA	NA	NA	NA	NA	NA	NA	NA	NA	NA	NA	NA	NA	NA	NA	NA	NA	NA
PK	3237	Niamina	2	5	2	103	90	132	198	NA	NA	PKA	NA	NA	NA	NA	NA	NA	NA	NA	NA	NA	NA	NA	NA	NA	NA	NA	NA	NA	NA	NA	NA	NA	NA	NA	NA	NA	NA	NA	NA	NA	NA	NA	NA	NA	NA	NA	NA
PK	3241	Niamina	2	6	2	112	84	139	230	NA	NA	PKA	NA	NA	NA	NA	NA	NA	NA	NA	NA	NA	NA	NA	NA	NA	NA	NA	NA	NA	NA	NA	NA	NA	NA	NA	NA	NA	NA	NA	NA	NA	NA	NA	NA	NA	NA	NA	NA
PK	3241	Niamina	2	6	2	112	84	139	230	NA	NA	PKA	NA	NA	NA	NA	NA	NA	NA	NA	NA	NA	NA	NA	NA	NA	NA	NA	NA	NA	NA	NA	NA	NA	NA	NA	NA	NA	NA	NA	NA	NA	NA	NA	NA	NA	NA	NA	NA
PK	3242	Niamina	NA	NA	2	NA	NA	NA	NA	NA	DANGOURA	PKA	47	24	18	18	23	14	38	47	51	15	15	3	2	2	2	2	2	1	2	1	3	5	119	160	126	95	133	38	36	15	124	40	31	14	0	3	330
PK	3244	Niamina	2	8	2	114	91	152	280	NA	NA	PKA	NA	NA	NA	NA	NA	NA	NA	NA	NA	NA	NA	NA	NA	NA	NA	NA	NA	NA	NA	NA	NA	NA	NA	NA	NA	NA	NA	NA	NA	NA	NA	NA	NA	NA	NA	NA	NA
PK	3245	Niamina	2	8	2	112	89	144	247	NA	NA	PKA	NA	NA	NA	NA	NA	NA	NA	NA	NA	NA	NA	NA	NA	NA	NA	NA	NA	NA	NA	NA	NA	NA	NA	NA	NA	NA	NA	NA	NA	NA	NA	NA	NA	NA	NA	NA	NA
PK	3245	Niamina	2	8	2	112	89	144	247	NA	NA	PKA	NA	NA	NA	NA	NA	NA	NA	NA	NA	NA	NA	NA	NA	NA	NA	NA	NA	NA	NA	NA	NA	NA	NA	NA	NA	NA	NA	NA	NA	NA	NA	NA	NA	NA	NA	NA	NA
PK	3246	Niamina	2	6	2	NA	NA	NA	NA	NA	DANGOURA	PKA	44	22	17	16	22	13	36	33	33	13	17	3	2	2	2	2	2	1	2	1	3	5	113	130	122	96	124	28	33	13	119	53	28	12	0	3	186
PK	3247	Niamina	1	3	2	NA	NA	NA	NA	NA	DANGOURA	PKA	46	23	19	19	23	12	39	31	38	15	13	3	2	2	2	2	2	1	2	1	3	5	116	142	117	84	115	31	29	12	115	54	29	14	0	0	243
PK	3247	Niamina	1	3	2	NA	NA	NA	NA	NA	DANGOURA	PKA	46	23	19	19	23	12	39	31	38	15	13	3	2	2	2	2	2	1	2	1	3	5	116	142	117	84	115	31	29	12	115	54	29	14	0	0	243
PK	3265	Sakalao	2	1	2	90	62	97	83	NA	NA	PKA	NA	NA	NA	NA	NA	NA	NA	NA	NA	NA	NA	NA	NA	NA	NA	NA	NA	NA	NA	NA	NA	NA	NA	NA	NA	NA	NA	NA	NA	NA	NA	NA	NA	NA	NA	NA	NA
PK	3266	Sakalao	1	1	2	99	63	99	87	NA	NA	PKA	NA	NA	NA	NA	NA	NA	NA	NA	NA	NA	NA	NA	NA	NA	NA	NA	NA	NA	NA	NA	NA	NA	NA	NA	NA	NA	NA	NA	NA	NA	NA	NA	NA	NA	NA	NA	NA
PK	3267	Sakalao	2	2	2	94	75	108	113	NA	NA	PKA	NA	NA	NA	NA	NA	NA	NA	NA	NA	NA	NA	NA	NA	NA	NA	NA	NA	NA	NA	NA	NA	NA	NA	NA	NA	NA	NA	NA	NA	NA	NA	NA	NA	NA	NA	NA	NA
PK	3269	Sakalao	2	1	2	88	62	97	83	3283	NA	PKA	NA	NA	NA	NA	NA	NA	NA	NA	NA	NA	NA	NA	NA	NA	NA	NA	NA	NA	NA	NA	NA	NA	NA	NA	NA	NA	NA	NA	NA	NA	NA	NA	NA	NA	NA	NA	NA
PK	3271	Sakalao	1	1.5	2	88	70	119	146	NA	NA	PKA	NA	NA	NA	NA	NA	NA	NA	NA	NA	NA	NA	NA	NA	NA	NA	NA	NA	NA	NA	NA	NA	NA	NA	NA	NA	NA	NA	NA	NA	NA	NA	NA	NA	NA	NA	NA	NA
PK	3277	Sakalao	2	2.5	2	96	71	128	182	3278	NA	PKA	NA	NA	NA	NA	NA	NA	NA	NA	NA	NA	NA	NA	NA	NA	NA	NA	NA	NA	NA	NA	NA	NA	NA	NA	NA	NA	NA	NA	NA	NA	NA	NA	NA	NA	NA	NA	NA
PK	3279	Sakalao	1	2	2	98	72	116	138	NA	NA	PKA	NA	NA	NA	NA	NA	NA	NA	NA	NA	NA	NA	NA	NA	NA	NA	NA	NA	NA	NA	NA	NA	NA	NA	NA	NA	NA	NA	NA	NA	NA	NA	NA	NA	NA	NA	NA	NA
PK	3280	Sakalao	1	2.5	2	95	77	120	150	3273	NA	PKA	NA	NA	NA	NA	NA	NA	NA	NA	NA	NA	NA	NA	NA	NA	NA	NA	NA	NA	NA	NA	NA	NA	NA	NA	NA	NA	NA	NA	NA	NA	NA	NA	NA	NA	NA	NA	NA
PK	3281	Sakalao	2	3	2	97	79	120	174	3278	NA	PKA	NA	NA	NA	NA	NA	NA	NA	NA	NA	NA	NA	NA	NA	NA	NA	NA	NA	NA	NA	NA	NA	NA	NA	NA	NA	NA	NA	NA	NA	NA	NA	NA	NA	NA	NA	NA	NA
PK	3284	Sakalao	2	5	2	106	85	149	264	NA	NA	PKA	NA	NA	NA	NA	NA	NA	NA	NA	NA	NA	NA	NA	NA	NA	NA	NA	NA	NA	NA	NA	NA	NA	NA	NA	NA	NA	NA	NA	NA	NA	NA	NA	NA	NA	NA	NA	NA
PK	3304	Niamina	2	6	2	109	92	136	215	NA	NA	PKA	NA	NA	NA	NA	NA	NA	NA	NA	NA	NA	NA	NA	NA	NA	NA	NA	NA	NA	NA	NA	NA	NA	NA	NA	NA	NA	NA	NA	NA	NA	NA	NA	NA	NA	NA	NA	NA
PK	3312	Niamina	2	1	2	75	59	87	63	NA	NA	PKA	NA	NA	NA	NA	NA	NA	NA	NA	NA	NA	NA	NA	NA	NA	NA	NA	NA	NA	NA	NA	NA	NA	NA	NA	NA	NA	NA	NA	NA	NA	NA	NA	NA	NA	NA	NA	NA
PK	3313	Niamina	2	5	2	104	93	128	182	NA	NA	PKA	NA	NA	NA	NA	NA	NA	NA	NA	NA	NA	NA	NA	NA	NA	NA	NA	NA	NA	NA	NA	NA	NA	NA	NA	NA	NA	NA	NA	NA	NA	NA	NA	NA	NA	NA	NA	NA
PK	3315	Niamina	1	0.25	2	77	60	92	73	NA	NA	PKA	NA	NA	NA	NA	NA	NA	NA	NA	NA	NA	NA	NA	NA	NA	NA	NA	NA	NA	NA	NA	NA	NA	NA	NA	NA	NA	NA	NA	NA	NA	NA	NA	NA	NA	NA	NA	NA
PK	3320	Niamina	2	10	2	113	94	157	340	NA	DANGOURA	PKA	52	27	16	14	25	10	41	39	40	17	19	3	2	2	2	2	2	1	2	1	3	5	118	157	124	94	129	35	35	17	113	58	32	19	0	3	340
PK	3320	Niamina	2	10	2	113	94	157	340	NA	DANGOURA	PKA	52	27	16	14	25	10	41	39	40	17	19	3	2	2	2	2	2	1	2	1	3	5	118	157	124	94	129	35	35	17	113	58	32	19	0	3	340
PK	3323	Niamina	2	2	2	91	76	116	128	NA	NA	PKA	NA	NA	NA	NA	NA	NA	NA	NA	NA	NA	NA	NA	NA	NA	NA	NA	NA	NA	NA	NA	NA	NA	NA	NA	NA	NA	NA	NA	NA	NA	NA	NA	NA	NA	NA	NA	NA
PK	3326	Niamina	2	1	2	89	61	104	100	NA	NA	PKA	NA	NA	NA	NA	NA	NA	NA	NA	NA	NA	NA	NA	NA	NA	NA	NA	NA	NA	NA	NA	NA	NA	NA	NA	NA	NA	NA	NA	NA	NA	NA	NA	NA	NA	NA	NA	NA
PK	3326	Niamina	2	1	2	89	61	104	100	NA	NA	PKA	NA	NA	NA	NA	NA	NA	NA	NA	NA	NA	NA	NA	NA	NA	NA	NA	NA	NA	NA	NA	NA	NA	NA	NA	NA	NA	NA	NA	NA	NA	NA	NA	NA	NA	NA	NA	NA
PK	3331	Niamina	2	2	2	98	76	123	162	NA	NA	PKA	NA	NA	NA	NA	NA	NA	NA	NA	NA	NA	NA	NA	NA	NA	NA	NA	NA	NA	NA	NA	NA	NA	NA	NA	NA	NA	NA	NA	NA	NA	NA	NA	NA	NA	NA	NA	NA
PK	3331	Niamina	2	2	2	98	76	123	162	NA	NA	PKA	NA	NA	NA	NA	NA	NA	NA	NA	NA	NA	NA	NA	NA	NA	NA	NA	NA	NA	NA	NA	NA	NA	NA	NA	NA	NA	NA	NA	NA	NA	NA	NA	NA	NA	NA	NA	NA
PK	3336	Niamina	2	9	2	114	98	154	230	NA	DANGOURA	PKA	49	26	17	14	23	12	39	32	65	17	16	3	2	2	2	2	2	1	2	1	3	2	119	154	124	98	132	34	33	16	95	57	25	14	0	2	320
PK	3336	Niamina	2	9	2	114	98	154	230	NA	DANGOURA	PKA	49	26	17	14	23	12	39	32	65	17	16	3	2	2	2	2	2	1	2	1	3	2	119	154	124	98	132	34	33	16	95	57	25	14	0	2	320
PK	3342	Niamina	2	1	2	95	74	120	150	NA	DANGOURA	PKA	44	23	20	19	21	14	37	20	53	17	13	3	2	2	2	2	2	1	2	1	3	2	100	144	117	92	124	32	29	13	122	53	28	13	0	0	247
PK	3343	Niamina	2	2	2	95	82	130	190	NA	NA	PKA	NA	NA	NA	NA	NA	NA	NA	NA	NA	NA	NA	NA	NA	NA	NA	NA	NA	NA	NA	NA	NA	NA	NA	NA	NA	NA	NA	NA	NA	NA	NA	NA	NA	NA	NA	NA	NA
PK	3346	Niamina	2	10	2	110	93	147	276	NA	DANGOURA	PKA	47	21	16	14	26	9	38	32	28	14	23	3	2	2	1	2	2	1	2	1	3	2	115	147	125	93	118	25	31	17	90	54	24	16	0	3	276
PK	3347	Niamina	2	6	2	95	74	121	154	NA	NA	PKA	NA	NA	NA	NA	NA	NA	NA	NA	NA	NA	NA	NA	NA	NA	NA	NA	NA	NA	NA	NA	NA	NA	NA	NA	NA	NA	NA	NA	NA	NA	NA	NA	NA	NA	NA	NA	NA
PL	3360	Toinbé	2	1	2	79	63	101	92	Blanche	Toinbé	PLO	43	19	17	16	NA	12	34	9	31	14	14	3	2	2	2	2	2	1	2	1	1	5	95	133	103	76	105	31	30	31	104	51	23	12	NA	1,5	202
PL	3361	Toinbé	1	1	2	82	67	99	87	Blanche	NA	PLO	NA	NA	NA	NA	NA	NA	NA	NA	NA	NA	NA	NA	NA	NA	NA	NA	NA	NA	NA	NA	NA	NA	NA	NA	NA	NA	NA	NA	NA	NA	NA	NA	NA	NA	NA	NA	NA
PL	3362	Toinbé	2	1	2	88	67	109	116	Fauve	Toinbé	PLO	43	21	18	15	NA	12	34	15	25	15	13	3	2	2	2	2	2	2	2	1	1	2	101	136	108	83	114	32	30	30	99	51	26	13	NA	2	215
PL	3363	Toinbé	2	1	2	72	60	92	73	Noire	Toinbé	PLO	40	20	18	16	NA	12	34	8	28	15	13	3	2	2	1	2	2	1	2	1	1	5	91	119	94	74	102	25	26	28	95	47	22	11	NA	0,5	146
PL	3364	Toinbé	2	1	2	84	61	99	87	Blanche	Toinbé	PLO	43	21	17	15	NA	13	35	6	25	14	15	3	2	2	2	2	2	1	2	1	3	5	104	137	104	81	109	28	29	30	110	51	25	13	NA	1,5	220
PL	3365	Toinbé	1	0.08	2	78	53	82	53	Pie-Noire	Toinbé	PLO	38	18	17	14	NA	11	32	NA	NA	NA	12	3	2	2	1	2	2	NA	2	2	3	NA	85	114	91	74	98	25	24	27	85	43	21	10	NA	0,5	122
PL	3366	Toinbé	1	2	2	87	65	108	113	Fauve	Toinbé	PLO	43	20	19	16	NA	12	36	18	37	15	12	3	2	1	2	1	1	2	2	1	1	2	104	133	107	86	116	34	32	32	91	53	27	12	NA	NA	202
PL	3367	Toinbé	2	1	2	62	54	80	50	Pie-Noire	NA	PLO	NA	NA	NA	NA	NA	NA	NA	NA	NA	NA	NA	NA	NA	NA	NA	NA	NA	NA	NA	NA	NA	NA	NA	NA	NA	NA	NA	NA	NA	NA	NA	NA	NA	NA	NA	NA	NA
PL	3368	Toinbé	2	2	2	86	63	114	131	Fauve	Toinbé	PLO	44	23	19	16	NA	12	36	10	29	16	15	3	2	2	1	2	2	2	2	1	1	2	99	131	108	87	117	28	30	34	100	50	27	13	NA	1,5	194
PL	3369	Toinbé	1	1	2	59	51	74	44	Pie-Noire	Toinbé	PLO	31	16	16	13	NA	10	26	NA	NA	NA	12	3	2	2	1	2	2	NA	2	2	3	NA	80	93	84	63	85	23	20	24	64	36	19	11	NA	1	75
PL	3370	Toinbé	2	1	2	65	52	88	65	Sable	Toinbé	PLO	39	19	17	15	NA	11	32	9	26	14	14	3	2	2	1	2	2	1	2	1	3	5	93	122	100	77	106	26	27	30	91	48	23	13	NA	NA	158
PL	3371	Toinbé	1	4	2	84	72	117	140	Pie-Noire	Toinbé	PLO	41	20	18	16	NA	12	35	12	28	14	13	1	2	2	1	2	2	2	2	1	1	5	100	144	103	85	112	31	33	35	106	54	27	13	NA	1	247
PL	3373	Toinbé	NA	2	2	87	64	99	87	Sable	Toinbé	PLO	40	19	17	15	NA	13	37	10	31	13	16	1	2	2	1	2	2	1	2	1	3	5	101	132	109	78	106	29	25	29	105	49	25	14	NA	1	198
PL	3374	Toinbé	1	4	2	82	78	115	135	Pie-Noire	TOINBE	PLO	39	18	15	14	21	8	31	12	29	6	14	3	2	2	1	2	2	1	2	1	3	2	86	118	88	78	108	30	27	8	63	47	21	15	0	0	135
PL	3377	Toinbé	2	8	2	94	NA	126	174	Noire	TOINBE	PLO	43	18	15	13	25	8	36	7	25	13	13	3	2	2	1	2	2	1	2	1	3	2	99	126	100	81	110	29	32	12	70	45	22	11	0	2	174
PL	3378	Toinbé	2	5	2	87	83	120	150	Blanche	NA	PLO	NA	NA	NA	NA	NA	NA	NA	NA	NA	NA	NA	NA	NA	NA	NA	NA	NA	NA	NA	NA	NA	NA	NA	NA	NA	NA	NA	NA	NA	NA	NA	NA	NA	NA	NA	NA	NA
PL	3378	Toinbé	2	5	2	87	83	120	150	Blanche	NA	PLO	NA	NA	NA	NA	NA	NA	NA	NA	NA	NA	NA	NA	NA	NA	NA	NA	NA	NA	NA	NA	NA	NA	NA	NA	NA	NA	NA	NA	NA	NA	NA	NA	NA	NA	NA	NA	NA
PL	3382	Toinbé	2	6	2	78	69	106	107	Blanche	NA	PLO	NA	NA	NA	NA	NA	NA	NA	NA	NA	NA	NA	NA	NA	NA	NA	NA	NA	NA	NA	NA	NA	NA	NA	NA	NA	NA	NA	NA	NA	NA	NA	NA	NA	NA	NA	NA	NA
PL	3384	Toinbé	2	6	2	98	78	133	202	Pie-Noire	TOINBE	PLO	41	17	16	12	24	8	37	21	19	7	13	3	2	2	1	2	2	2	2	1	3	4	103	133	100	78	115	37	32	10	76	54	23	13	0	2	202
PL	3385	Toinbé	2	10	2	89	77	132	198	Noire	TOINBE	PLO	41	18	16	12	23	9	37	22	19	8	14	3	2	2	1	2	2	2	2	1	3	4	103	132	101	81	117	36	32	11	77	53	24	13	0	2	198
PL	3387	Toinbé	1	5	2	108	76	141	210	Pie-Noire	TOINBE	PLO	39	16	15	13	23	7	40	12	35	10	15	3	2	2	2	2	2	2	2	1	3	2	96	141	97	76	104	28	30	10	69	50	27	16	0	0	210
PL	3387	Toinbé	1	5	2	108	76	141	210	Pie-Noire	TOINBE	PLO	39	16	15	13	23	7	40	12	35	10	15	3	2	2	2	2	2	2	2	1	3	2	96	141	97	76	104	28	30	10	69	50	27	16	0	0	210
PL	3391	Toinbé	2	7	2	107	84	130	220	Blanche	NA	PLO	NA	NA	NA	NA	NA	NA	NA	NA	NA	NA	NA	NA	NA	NA	NA	NA	NA	NA	NA	NA	NA	NA	NA	NA	NA	NA	NA	NA	NA	NA	NA	NA	NA	NA	NA	NA	NA
PL	3392	Toinbé	2	10	2	110	91	145	230	Blanche	Toinbé	PLO	49	23	17	15	NA	12	38	42	35	15	21	3	2	2	1	2	2	1	2	1	3	2	117	149	123	93	129	35	32	36	127	55	29	14	NA	3,5	274
PL	3394	Loropeni Centre	2	5	2	116	96	154	320	NA	NA	PLO	NA	NA	NA	NA	NA	NA	NA	NA	NA	NA	NA	NA	NA	NA	NA	NA	NA	NA	NA	NA	NA	NA	NA	NA	NA	NA	NA	NA	NA	NA	NA	NA	NA	NA	NA	NA	NA
PL	3395	Loropeni Centre	2	4	2	97	95	132	198	NA	NA	PLO	NA	NA	NA	NA	NA	NA	NA	NA	NA	NA	NA	NA	NA	NA	NA	NA	NA	NA	NA	NA	NA	NA	NA	NA	NA	NA	NA	NA	NA	NA	NA	NA	NA	NA	NA	NA	NA
PL	3396	Loropeni Centre	1	4	2	104	82	135	220	NA	sect 1	PLO	48	24	15	18	24	8	38	21	46	12	20	3	2	2	2	2	2	1	2	1	3	2	109	135	118	82	107	25	28	10	95	51	27	18	0	0	210
PL	3397	Loropeni Centre	2	5	2	99	77	125	170	NA	NA	PLO	NA	NA	NA	NA	NA	NA	NA	NA	NA	NA	NA	NA	NA	NA	NA	NA	NA	NA	NA	NA	NA	NA	NA	NA	NA	NA	NA	NA	NA	NA	NA	NA	NA	NA	NA	NA	NA
PL	3398	Loropeni Centre	2	5	2	107	90	139	230	NA	sect 1	PLO	47	21	15	13	26	9	37	28	54	14	21	3	2	1	2	2	2	2	2	1	3	2	112	139	119	90	119	29	30	11	89	55	28	18	0	1	230
PL	3399	Loropeni Centre	2	5	2	104	89	138	225	NA	NA	PLO	NA	NA	NA	NA	NA	NA	NA	NA	NA	NA	NA	NA	NA	NA	NA	NA	NA	NA	NA	NA	NA	NA	NA	NA	NA	NA	NA	NA	NA	NA	NA	NA	NA	NA	NA	NA	NA
PL	3400	Loropeni Centre	2	5	2	107	93	142	243	NA	sect 1	PLO	47	20	16	14	27	8	37	29	58	13	23	3	2	2	1	2	2	2	2	1	3	2	112	142	118	98	129	31	35	13	92	53	28	17	0	3	243
PL	3401	Loropeni Centre	2	4	2	111	85	151	296	NA	NA	PLO	NA	NA	NA	NA	NA	NA	NA	NA	NA	NA	NA	NA	NA	NA	NA	NA	NA	NA	NA	NA	NA	NA	NA	NA	NA	NA	NA	NA	NA	NA	NA	NA	NA	NA	NA	NA	NA
PL	3402	Loropeni Centre	2	4	2	107	88	136	215	NA	NA	PLO	NA	NA	NA	NA	NA	NA	NA	NA	NA	NA	NA	NA	NA	NA	NA	NA	NA	NA	NA	NA	NA	NA	NA	NA	NA	NA	NA	NA	NA	NA	NA	NA	NA	NA	NA	NA	NA
PL	3403	Loropeni Centre	2	4	2	102	80	132	198	NA	NA	PLO	NA	NA	NA	NA	NA	NA	NA	NA	NA	NA	NA	NA	NA	NA	NA	NA	NA	NA	NA	NA	NA	NA	NA	NA	NA	NA	NA	NA	NA	NA	NA	NA	NA	NA	NA	NA	NA
PL	3404	Loropeni Centre	1	4	2	103	76	135	210	NA	sect 1	PLO	47	21	14	14	26	7	37	30	55	13	20	3	2	2	2	2	2	1	2	1	3	5	108	135	115	76	106	30	30	10	86	52	25	15	0	0	210
PL	3405	Loropeni Centre	1	4	2	105	83	134	206	NA	sect 1	PLO	49	20	15	13	29	8	35	32	59	12	19	3	2	2	2	2	2	2	2	1	3	5	110	134	116	83	113	30	27	10	85	50	22	15	0	0	206
PL	3406	Loropeni Centre	2	2	2	107	81	133	202	NA	NA	PLO	NA	NA	NA	NA	NA	NA	NA	NA	NA	NA	NA	NA	NA	NA	NA	NA	NA	NA	NA	NA	NA	NA	NA	NA	NA	NA	NA	NA	NA	NA	NA	NA	NA	NA	NA	NA	NA
PL	3408	Loropeni Centre	2	1	2	88	61	110	119	NA	NA	PLO	NA	NA	NA	NA	NA	NA	NA	NA	NA	NA	NA	NA	NA	NA	NA	NA	NA	NA	NA	NA	NA	NA	NA	NA	NA	NA	NA	NA	NA	NA	NA	NA	NA	NA	NA	NA	NA
PL	3409	Loropeni Centre	1	2	2	93	79	125	170	NA	NA	PLO	NA	NA	NA	NA	NA	NA	NA	NA	NA	NA	NA	NA	NA	NA	NA	NA	NA	NA	NA	NA	NA	NA	NA	NA	NA	NA	NA	NA	NA	NA	NA	NA	NA	NA	NA	NA	NA
PL	3410	Loropeni Centre	1	2	2	89	68	118	143	NA	NA	PLO	NA	NA	NA	NA	NA	NA	NA	NA	NA	NA	NA	NA	NA	NA	NA	NA	NA	NA	NA	NA	NA	NA	NA	NA	NA	NA	NA	NA	NA	NA	NA	NA	NA	NA	NA	NA	NA
PL	3411	Loropeni Centre	2	1	2	92	78	112	125	NA	NA	PLO	NA	NA	NA	NA	NA	NA	NA	NA	NA	NA	NA	NA	NA	NA	NA	NA	NA	NA	NA	NA	NA	NA	NA	NA	NA	NA	NA	NA	NA	NA	NA	NA	NA	NA	NA	NA	NA
PL	3412	Loropeni Centre	2	2	2	93	83	124	166	NA	NA	PLO	NA	NA	NA	NA	NA	NA	NA	NA	NA	NA	NA	NA	NA	NA	NA	NA	NA	NA	NA	NA	NA	NA	NA	NA	NA	NA	NA	NA	NA	NA	NA	NA	NA	NA	NA	NA	NA
PL	3414	Loropeni Centre	2	1	2	73	59	83	57	NA	NA	PLO	NA	NA	NA	NA	NA	NA	NA	NA	NA	NA	NA	NA	NA	NA	NA	NA	NA	NA	NA	NA	NA	NA	NA	NA	NA	NA	NA	NA	NA	NA	NA	NA	NA	NA	NA	NA	NA
PL	3415	Loropeni Centre	2	1	2	76	59	102	95	NA	NA	PLO	NA	NA	NA	NA	NA	NA	NA	NA	NA	NA	NA	NA	NA	NA	NA	NA	NA	NA	NA	NA	NA	NA	NA	NA	NA	NA	NA	NA	NA	NA	NA	NA	NA	NA	NA	NA	NA
PL	3419	Yentoma	1	1	2	79	66	100	89	Fauve	NA	PLO	NA	NA	NA	NA	NA	NA	NA	NA	NA	NA	NA	NA	NA	NA	NA	NA	NA	NA	NA	NA	NA	NA	NA	NA	NA	NA	NA	NA	NA	NA	NA	NA	NA	NA	NA	NA	NA
PL	3420	Yentoma	1	2	2	85	64	101	32	Pie-Noiree	NA	PLO	NA	NA	NA	NA	NA	NA	NA	NA	NA	NA	NA	NA	NA	NA	NA	NA	NA	NA	NA	NA	NA	NA	NA	NA	NA	NA	NA	NA	NA	NA	NA	NA	NA	NA	NA	NA	NA
PL	3421	Yentoma	1	3	2	89	78	115	135	Grisee	NA	PLO	NA	NA	NA	NA	NA	NA	NA	NA	NA	NA	NA	NA	NA	NA	NA	NA	NA	NA	NA	NA	NA	NA	NA	NA	NA	NA	NA	NA	NA	NA	NA	NA	NA	NA	NA	NA	NA
PL	3422	Yentoma	1	1	2	75	64	94	77	Pie-Noiree	NA	PLO	NA	NA	NA	NA	NA	NA	NA	NA	NA	NA	NA	NA	NA	NA	NA	NA	NA	NA	NA	NA	NA	NA	NA	NA	NA	NA	NA	NA	NA	NA	NA	NA	NA	NA	NA	NA	NA
PL	3424	Yentoma	1	1	2	78	69	90	69	rouge	NA	PLO	NA	NA	NA	NA	NA	NA	NA	NA	NA	NA	NA	NA	NA	NA	NA	NA	NA	NA	NA	NA	NA	NA	NA	NA	NA	NA	NA	NA	NA	NA	NA	NA	NA	NA	NA	NA	NA
PL	3425	Yentoma	1	1	2	81	65	102	95	rouge	NA	PLO	NA	NA	NA	NA	NA	NA	NA	NA	NA	NA	NA	NA	NA	NA	NA	NA	NA	NA	NA	NA	NA	NA	NA	NA	NA	NA	NA	NA	NA	NA	NA	NA	NA	NA	NA	NA	NA
PL	3426	Yentoma	2	4	2	89	79	120	150	Noiree-Pie	NA	PLO	NA	NA	NA	NA	NA	NA	NA	NA	NA	NA	NA	NA	NA	NA	NA	NA	NA	NA	NA	NA	NA	NA	NA	NA	NA	NA	NA	NA	NA	NA	NA	NA	NA	NA	NA	NA	NA
PL	3427	Yentoma	1	3	2	97	85	129	188	Pie-Noiree	NA	PLO	NA	NA	NA	NA	NA	NA	NA	NA	NA	NA	NA	NA	NA	NA	NA	NA	NA	NA	NA	NA	NA	NA	NA	NA	NA	NA	NA	NA	NA	NA	NA	NA	NA	NA	NA	NA	NA
PL	3428	Yentoma	1	4	2	102	84	121	154	Blanche	YENTANA	PLO	43	19	16	17	24	12	33	16	39	12	17	3	2	2	1	2	2	1	2	1	3	2	107	121	114	84	113	29	29	8	90	48	22	9	0	0	154
PL	3431	Yentoma	1	1	2	77	58	96	81	Blanche	NA	PLO	NA	NA	NA	NA	NA	NA	NA	NA	NA	NA	NA	NA	NA	NA	NA	NA	NA	NA	NA	NA	NA	NA	NA	NA	NA	NA	NA	NA	NA	NA	NA	NA	NA	NA	NA	NA	NA
PL	3432	Yentoma	2	7	2	102	81	136	215	Pie-Noiree	NA	PLO	NA	NA	NA	NA	NA	NA	NA	NA	NA	NA	NA	NA	NA	NA	NA	NA	NA	NA	NA	NA	NA	NA	NA	NA	NA	NA	NA	NA	NA	NA	NA	NA	NA	NA	NA	NA	NA
PL	3434	Yentoma	2	2	2	92	72	112	125	rouge	NA	PLO	NA	NA	NA	NA	NA	NA	NA	NA	NA	NA	NA	NA	NA	NA	NA	NA	NA	NA	NA	NA	NA	NA	NA	NA	NA	NA	NA	NA	NA	NA	NA	NA	NA	NA	NA	NA	NA
PL	3437	Yentoma	2	5	2	109	91	135	210	Grisee	NA	PLO	NA	NA	NA	NA	NA	NA	NA	NA	NA	NA	NA	NA	NA	NA	NA	NA	NA	NA	NA	NA	NA	NA	NA	NA	NA	NA	NA	NA	NA	NA	NA	NA	NA	NA	NA	NA	NA
PL	3439	Yentoma	2	13	2	NA	88	143	246	Sable	YENTANA	PLO	47	20	16	16	27	12	37	19	41	15	16	3	2	2	2	2	2	1	2	1	3	2	110	143	111	75	109	34	33	12	100	57	29	11	0	3	246
PL	3442	Yentoma	2	4	2	NA	83	124	166	Blanche	NA	PLO	NA	NA	NA	NA	NA	NA	NA	NA	NA	NA	NA	NA	NA	NA	NA	NA	NA	NA	NA	NA	NA	NA	NA	NA	NA	NA	NA	NA	NA	NA	NA	NA	NA	NA	NA	NA	NA
PL	3443	Yentoma	2	16	2	109	87	146	249	Blanche	YENTANA	PLO	48	20	15	16	28	13	36	35	23	11	19	3	2	2	2	2	2	1	2	1	3	1	114	146	118	87	120	33	34	15	113	57	27	9	0	4	249
PL	3444	Yentoma	2	3	2	81	70	110	109	Noiree	NA	PLO	NA	NA	NA	NA	NA	NA	NA	NA	NA	NA	NA	NA	NA	NA	NA	NA	NA	NA	NA	NA	NA	NA	NA	NA	NA	NA	NA	NA	NA	NA	NA	NA	NA	NA	NA	NA	NA
PL	3445	Yentoma	2	13	2	110	85	159	230	Blanche	YENTANA	PLO	44	19	14	13	25	8	36	39	23	8	16	3	2	2	2	2	2	1	2	1	3	1	115	139	116	85	117	32	31	11	84	54	25	13	0	2	230
PL	3447	Yentoma	1	6	2	116	93	156	333	Blanche	YENTANA	PLO	47	21	17	16	26	7	37	26	40	12	14	3	2	2	1	2	2	1	2	1	3	5	121	156	122	93	125	32	30	11	87	59	29	18	0	0	333
PL	3448	Yentoma	1	4	2	98	84	127	178	Sable	YENTANA	PLO	41	19	14	13	22	7	35	19	42	10	12	3	2	2	2	2	2	1	2	1	3	5	103	127	108	84	108	24	28	9	76	51	24	15	0	0	178
PL	3449	Yentoma	1	4	2	108	87	137	220	Grisee	YENTANA	PLO	47	23	16	16	24	13	36	16	43	10	15	3	2	2	2	2	2	2	2	1	3	5	113	137	115	87	119	32	29	10	88	54	25	16	0	0	200
PL	3450	Yentoma	1	7	2	108	88	144	247	Noiree	YENTANA	PLO	50	23	16	18	27	12	37	29	66	12	15	3	2	2	2	2	2	2	2	1	3	2	113	144	120	88	126	38	30	11	96	56	29	17	0	0	247
PL	3451	Yentoma	1	3	2	96	77	122	158	Noiree	NA	PLO	NA	NA	NA	NA	NA	NA	NA	NA	NA	NA	NA	NA	NA	NA	NA	NA	NA	NA	NA	NA	NA	NA	NA	NA	NA	NA	NA	NA	NA	NA	NA	NA	NA	NA	NA	NA	NA
PL	3453	Yentoma	1	7	2	117	106	156	333	Fauve	NA	PLO	NA	NA	NA	NA	NA	NA	NA	NA	NA	NA	NA	NA	NA	NA	NA	NA	NA	NA	NA	NA	NA	NA	NA	NA	NA	NA	NA	NA	NA	NA	NA	NA	NA	NA	NA	NA	NA
PL	3454	Yentoma	2	6	2	100	89	144	247	Noiree	NA	PLO	NA	NA	NA	NA	NA	NA	NA	NA	NA	NA	NA	NA	NA	NA	NA	NA	NA	NA	NA	NA	NA	NA	NA	NA	NA	NA	NA	NA	NA	NA	NA	NA	NA	NA	NA	NA	NA
PL	3455	Yentoma	2	6	2	105	84	152	243	NA	NA	PLO	NA	NA	NA	NA	NA	NA	NA	NA	NA	NA	NA	NA	NA	NA	NA	NA	NA	NA	NA	NA	NA	NA	NA	NA	NA	NA	NA	NA	NA	NA	NA	NA	NA	NA	NA	NA	NA
PL	3456	Yentoma	2	4	2	98	75	129	188	Noire	NA	PLO	NA	NA	NA	NA	NA	NA	NA	NA	NA	NA	NA	NA	NA	NA	NA	NA	NA	NA	NA	NA	NA	NA	NA	NA	NA	NA	NA	NA	NA	NA	NA	NA	NA	NA	NA	NA	NA
PL	3457	Yentoma	2	7	2	114	95	153	313	Pie-Noiree	NA	PLO	NA	NA	NA	NA	NA	NA	NA	NA	NA	NA	NA	NA	NA	NA	NA	NA	NA	NA	NA	NA	NA	NA	NA	NA	NA	NA	NA	NA	NA	NA	NA	NA	NA	NA	NA	NA	NA
PL	3458	Yentoma	1	7	2	107	105	145	248	Blanche	NA	PLO	NA	NA	NA	NA	NA	NA	NA	NA	NA	NA	NA	NA	NA	NA	NA	NA	NA	NA	NA	NA	NA	NA	NA	NA	NA	NA	NA	NA	NA	NA	NA	NA	NA	NA	NA	NA	NA
PL	3459	Yentoma	1	7	2	113	103	153	313	Blanche	NA	PLO	NA	NA	NA	NA	NA	NA	NA	NA	NA	NA	NA	NA	NA	NA	NA	NA	NA	NA	NA	NA	NA	NA	NA	NA	NA	NA	NA	NA	NA	NA	NA	NA	NA	NA	NA	NA	NA
PL	3460	Yentoma	1	7	2	113	102	148	279	Noiree	NA	PLO	NA	NA	NA	NA	NA	NA	NA	NA	NA	NA	NA	NA	NA	NA	NA	NA	NA	NA	NA	NA	NA	NA	NA	NA	NA	NA	NA	NA	NA	NA	NA	NA	NA	NA	NA	NA	NA
PL	3461	Yentoma	1	3	2	105	74	128	174	Sable	NA	PLO	NA	NA	NA	NA	NA	NA	NA	NA	NA	NA	NA	NA	NA	NA	NA	NA	NA	NA	NA	NA	NA	NA	NA	NA	NA	NA	NA	NA	NA	NA	NA	NA	NA	NA	NA	NA	NA
PL	3462	Yentoma	2	6	2	100	93	148	279	Blanche	NA	PLO	NA	NA	NA	NA	NA	NA	NA	NA	NA	NA	NA	NA	NA	NA	NA	NA	NA	NA	NA	NA	NA	NA	NA	NA	NA	NA	NA	NA	NA	NA	NA	NA	NA	NA	NA	NA	NA
PL	3464	Yentoma	2	6	2	107	95	145	240	NA	NA	PLO	NA	NA	NA	NA	NA	NA	NA	NA	NA	NA	NA	NA	NA	NA	NA	NA	NA	NA	NA	NA	NA	NA	NA	NA	NA	NA	NA	NA	NA	NA	NA	NA	NA	NA	NA	NA	NA
PL	3464	Yentoma	2	6	2	107	95	145	240	NA	NA	PLO	NA	NA	NA	NA	NA	NA	NA	NA	NA	NA	NA	NA	NA	NA	NA	NA	NA	NA	NA	NA	NA	NA	NA	NA	NA	NA	NA	NA	NA	NA	NA	NA	NA	NA	NA	NA	NA
PL	3466	Yentoma	1	3	2	102	85	136	215	Fauve	NA	PLO	NA	NA	NA	NA	NA	NA	NA	NA	NA	NA	NA	NA	NA	NA	NA	NA	NA	NA	NA	NA	NA	NA	NA	NA	NA	NA	NA	NA	NA	NA	NA	NA	NA	NA	NA	NA	NA
PL	3468	Yentoma	2	6	2	101	96	135	210	Noiree	NA	PLO	NA	NA	NA	NA	NA	NA	NA	NA	NA	NA	NA	NA	NA	NA	NA	NA	NA	NA	NA	NA	NA	NA	NA	NA	NA	NA	NA	NA	NA	NA	NA	NA	NA	NA	NA	NA	NA
PL	3469	Yentoma	2	7	2	96	86	128	182	Blanche	NA	PLO	NA	NA	NA	NA	NA	NA	NA	NA	NA	NA	NA	NA	NA	NA	NA	NA	NA	NA	NA	NA	NA	NA	NA	NA	NA	NA	NA	NA	NA	NA	NA	NA	NA	NA	NA	NA	NA
PL	3471	Yentoma	2	7	2	108	89	143	246	Blanche	NA	PLO	NA	NA	NA	NA	NA	NA	NA	NA	NA	NA	NA	NA	NA	NA	NA	NA	NA	NA	NA	NA	NA	NA	NA	NA	NA	NA	NA	NA	NA	NA	NA	NA	NA	NA	NA	NA	NA
PL	3472	Yentoma	2	4	2	101	76	129	198	Noiree	NA	PLO	NA	NA	NA	NA	NA	NA	NA	NA	NA	NA	NA	NA	NA	NA	NA	NA	NA	NA	NA	NA	NA	NA	NA	NA	NA	NA	NA	NA	NA	NA	NA	NA	NA	NA	NA	NA	NA
PL	3473	Yentoma	2	6	2	102	86	137	220	Noiree	NA	PLO	NA	NA	NA	NA	NA	NA	NA	NA	NA	NA	NA	NA	NA	NA	NA	NA	NA	NA	NA	NA	NA	NA	NA	NA	NA	NA	NA	NA	NA	NA	NA	NA	NA	NA	NA	NA	NA
PL	3473	Yentoma	2	6	2	102	86	137	220	Noiree	NA	PLO	NA	NA	NA	NA	NA	NA	NA	NA	NA	NA	NA	NA	NA	NA	NA	NA	NA	NA	NA	NA	NA	NA	NA	NA	NA	NA	NA	NA	NA	NA	NA	NA	NA	NA	NA	NA	NA
PL	3474	Yentoma	2	8	2	108	96	148	257	Blanche	NA	PLO	NA	NA	NA	NA	NA	NA	NA	NA	NA	NA	NA	NA	NA	NA	NA	NA	NA	NA	NA	NA	NA	NA	NA	NA	NA	NA	NA	NA	NA	NA	NA	NA	NA	NA	NA	NA	NA
PL	3475	Yentoma	2	5	2	110	87	158	345	Pie-Noiree	NA	PLO	NA	NA	NA	NA	NA	NA	NA	NA	NA	NA	NA	NA	NA	NA	NA	NA	NA	NA	NA	NA	NA	NA	NA	NA	NA	NA	NA	NA	NA	NA	NA	NA	NA	NA	NA	NA	NA
PL	3476	Yentoma	2	5	2	97	90	130	190	Blanche	NA	PLO	NA	NA	NA	NA	NA	NA	NA	NA	NA	NA	NA	NA	NA	NA	NA	NA	NA	NA	NA	NA	NA	NA	NA	NA	NA	NA	NA	NA	NA	NA	NA	NA	NA	NA	NA	NA	NA
PL	3477	Yentoma	1	4	2	102	80	137	220	Noiree	NA	PLO	NA	NA	NA	NA	NA	NA	NA	NA	NA	NA	NA	NA	NA	NA	NA	NA	NA	NA	NA	NA	NA	NA	NA	NA	NA	NA	NA	NA	NA	NA	NA	NA	NA	NA	NA	NA	NA
PL	3480	Yentoma	2	0.08	2	50	39	62	35	Sable	NA	PLO	NA	NA	NA	NA	NA	NA	NA	NA	NA	NA	NA	NA	NA	NA	NA	NA	NA	NA	NA	NA	NA	NA	NA	NA	NA	NA	NA	NA	NA	NA	NA	NA	NA	NA	NA	NA	NA
PL	3481	Yentoma	1	0.08	2	54	42	60	35	Sable	NA	PLO	NA	NA	NA	NA	NA	NA	NA	NA	NA	NA	NA	NA	NA	NA	NA	NA	NA	NA	NA	NA	NA	NA	NA	NA	NA	NA	NA	NA	NA	NA	NA	NA	NA	NA	NA	NA	NA
PL	3482	Toumpena	1	2	2	89	62	100	89	Fauve	NA	PLO	NA	NA	NA	NA	NA	NA	NA	NA	NA	NA	NA	NA	NA	NA	NA	NA	NA	NA	NA	NA	NA	NA	NA	NA	NA	NA	NA	NA	NA	NA	NA	NA	NA	NA	NA	NA	NA
PL	3484	Yentoma	2	4	2	97	78	136	215	Blanche	NA	PLO	NA	NA	NA	NA	NA	NA	NA	NA	NA	NA	NA	NA	NA	NA	NA	NA	NA	NA	NA	NA	NA	NA	NA	NA	NA	NA	NA	NA	NA	NA	NA	NA	NA	NA	NA	NA	NA
PL	3485	Yentoma	2	6	2	119	103	155	228	Blanche	NA	PLO	NA	NA	NA	NA	NA	NA	NA	NA	NA	NA	NA	NA	NA	NA	NA	NA	NA	NA	NA	NA	NA	NA	NA	NA	NA	NA	NA	NA	NA	NA	NA	NA	NA	NA	NA	NA	NA
PL	3486	Yentoma	2	6	2	87	86	130	190	Sable	NA	PLO	NA	NA	NA	NA	NA	NA	NA	NA	NA	NA	NA	NA	NA	NA	NA	NA	NA	NA	NA	NA	NA	NA	NA	NA	NA	NA	NA	NA	NA	NA	NA	NA	NA	NA	NA	NA	NA
PL	3488	Yentoma	2	5	2	96	92	135	210	Grise	YENTANA	PLO	48	20	16	17	28	13	38	44	39	13	18	3	2	2	2	2	2	2	2	1	3	2	101	135	119	92	120	28	34	11	63	57	32	12	0	2	210
PL	3489	Yentoma	1	4	2	65	51	80	50	roux	NA	PLO	NA	NA	NA	NA	NA	NA	NA	NA	NA	NA	NA	NA	NA	NA	NA	NA	NA	NA	NA	NA	NA	NA	NA	NA	NA	NA	NA	NA	NA	NA	NA	NA	NA	NA	NA	NA	NA
PL	3499	Yentoma	2	3	2	95	90	123	162	Noire	NA	PLO	NA	NA	NA	NA	NA	NA	NA	NA	NA	NA	NA	NA	NA	NA	NA	NA	NA	NA	NA	NA	NA	NA	NA	NA	NA	NA	NA	NA	NA	NA	NA	NA	NA	NA	NA	NA	NA
PL	3500	Yentoma	2	4	2	NA	NA	NA	NA	Grise	NA	PLO	NA	NA	NA	NA	NA	NA	NA	NA	NA	NA	NA	NA	NA	NA	NA	NA	NA	NA	NA	NA	NA	NA	NA	NA	NA	NA	NA	NA	NA	NA	NA	NA	NA	NA	NA	NA	NA
PL	3501	Yentoma	2	5	2	100	108	143	246	Noire	YENTANA	PLO	47	19	17	17	28	14	37	42	36	14	18	3	2	2	2	2	2	2	2	1	3	2	105	143	117	108	136	28	36	12	72	56	35	13	0	3	246
PL	3502	Yentoma	2	6	2	94	88	138	125	Pie-Noire	YENTANA	PLO	41	18	16	17	23	13	36	38	35	13	17	3	2	2	2	2	2	2	2	1	3	2	99	138	114	88	120	32	35	11	65	53	32	11	0	2	205
PL	3504	Toumpéna	1	1	2	78	73	106	107	Pie-Noiree	Toumpéna	PLO	38	18	17	15	NA	12	35	9	31	14	12	3	2	2	1	2	2	1	2	1	3	5	93	132	100	70	97	28	27	29	101	47	24	11	NA	NA	198
PL	3505	Toumpéna	2	6	2	89	86	137	220	Noiree	KABANIOURA	PLO	42	18	16	14	24	8	35	4	18	12	13	3	2	2	2	2	2	2	2	1	3	2	93	131	98	65	97	32	32	9	72	51	26	17	0	2	194
PL	3506	Toumpéna	1	1	2	78	58	92	73	Blanche	NA	PLO	NA	NA	NA	NA	NA	NA	NA	NA	NA	NA	NA	NA	NA	NA	NA	NA	NA	NA	NA	NA	NA	NA	NA	NA	NA	NA	NA	NA	NA	NA	NA	NA	NA	NA	NA	NA	NA
PL	3507	Toumpéna	2	3	2	87	69	119	146	Noiree	KABANIOURA	PLO	40	18	16	12	22	9	35	9	30	8	14	3	2	2	2	2	2	2	2	1	3	2	92	119	95	69	106	37	26	12	53	45	20	7	0	3	146
PL	3508	Toumpéna	2	5	2	109	86	132	198	Noiree	KABANIOURA	PLO	40	18	15	12	22	7	34	8	29	11	13	3	2	2	2	2	2	2	2	1	3	2	92	124	96	80	110	30	30	13	53	47	21	8	0	2	166
PL	3509	Toumpéna	2	6	2	90	88	143	246	Pie-Noiree	KABANIOURA	PLO	40	19	16	12	21	9	35	9	30	8	13	3	2	2	2	2	2	2	2	1	3	2	87	119	94	74	105	31	27	12	51	44	20	7	0	3	146
PL	3510	Toumpéna	1	3	2	79	71	109	116	pr	NA	PLO	NA	NA	NA	NA	NA	NA	NA	NA	NA	NA	NA	NA	NA	NA	NA	NA	NA	NA	NA	NA	NA	NA	NA	NA	NA	NA	NA	NA	NA	NA	NA	NA	NA	NA	NA	NA	NA
PL	3512	Toumpéna	1	1.5	2	74	59	101	92	rouge	Toumpéna	PLO	40	19	17	16	NA	12	38	17	37	16	13	1	2	2	2	2	2	2	2	1	3	5	96	130	98	73	102	28	26	28	92	50	26	12	NA	NA	190
PL	3513	Toumpéna	1	4	2	NA	NA	NA	NA	rouge	KABANIOURA	PLO	38	17	14	13	21	7	35	9	30	12	13	3	2	2	2	2	2	2	2	1	3	5	89	127	91	71	101	30	25	9	56	46	23	8	0	0	178
PL	3514	Toumpéna	2	3	2	80	71	111	122	Noiree-Pie	Toumpéna	PLO	40	19	18	16	NA	12	38	NA	NA	NA	16	3	2	2	2	2	2	NA	2	2	3	NA	94	129	100	74	100	28	29	32	98	50	20	13	NA	2	188
PL	3515	Toumpéna	1	4	2	87	75	123	162	Noiree	KABANIOURA	PLO	36	16	14	13	20	7	36	10	31	12	14	3	2	2	1	2	2	1	2	1	3	2	92	123	91	75	103	28	25	9	60	47	24	8	0	0	162
PL	3516	Toumpéna	1	3	2	83	64	113	128	Fauve	NA	PLO	NA	NA	NA	NA	NA	NA	NA	NA	NA	NA	NA	NA	NA	NA	NA	NA	NA	NA	NA	NA	NA	NA	NA	NA	NA	NA	NA	NA	NA	NA	NA	NA	NA	NA	NA	NA	NA
PL	3517	Toumpéna	2	7	2	90	85	134	206	Noiree	KABANIOURA	PLO	42	19	16	14	23	8	36	6	18	12	14	3	2	2	2	2	2	2	2	1	3	2	95	134	99	85	121	36	34	11	75	53	28	16	0	3	206
PL	3519	Toumpéna	2	4	2	92	83	137	220	Noiree	Toumpéna	PLO	42	30	18	15	NA	13	37	10	31	12	12	1	2	2	2	2	2	2	2	1	3	3	102	141	104	82	110	28	32	33	100	52	25	13	NA	2	240
PL	3520	Toumpéna	1	2	2	99	81	121	154	Fauve	NA	PLO	NA	NA	NA	NA	NA	NA	NA	NA	NA	NA	NA	NA	NA	NA	NA	NA	NA	NA	NA	NA	NA	NA	NA	NA	NA	NA	NA	NA	NA	NA	NA	NA	NA	NA	NA	NA	NA
PL	3521	Toumpéna	1	1	2	83	63	100	89	Noiree	Toumpéna	PLO	41	20	17	15	NA	11	33	16	36	15	17	3	2	2	2	2	2	2	2	1	3	5	104	123	114	77	103	25	27	28	98	47	21	13	NA	NA	162
PL	3522	Toumpéna	2	4	2	91	73	129	188	Noiree	Toumpéna	PLO	40	18	18	15	NA	12	36	15	33	12	14	3	2	2	2	2	2	1	2	1	3	5	98	140	101	71	102	26	30	30	94	51	24	13	NA	2,5	235
PL	3524	Toumpéna	2	12	2	112	100	140	235	Noiree	KABANIOURA	PLO	48	20	16	15	28	12	37	39	28	13	22	3	2	2	2	2	2	1	2	1	3	1	117	140	119	100	133	33	35	14	105	56	29	12	0	5	235
PL	3525	Toumpéna	2	2	2	67	27	85	79	Pie-Noiree	Toumpéna	PLO	33	15	17	15	NA	11	31	7	24	13	12	3	2	2	2	2	2	1	2	1	1	5	81	109	90	68	92	24	26	26	NA	42	19	9	NA	0,5	116
PL	3525	Toumpéna	2	2	2	67	27	85	79	Pie-Noiree	Toumpéna	PLO	33	15	17	15	NA	11	31	7	24	13	12	3	2	2	2	2	2	1	2	1	1	5	81	109	90	68	92	24	26	26	NA	42	19	9	NA	0,5	116
PK	3525	Toumpéna	2	2	2	67	27	85	79	Pie-Noiree	Toumpéna	PLO	33	15	17	15	NA	11	31	7	24	13	12	3	2	2	2	2	2	1	2	1	1	5	81	109	90	68	92	24	26	26	NA	42	19	9	NA	0,5	116
PL	3527	Toumpéna	2	3	2	95	81	121	154	Blanche	NA	PLO	NA	NA	NA	NA	NA	NA	NA	NA	NA	NA	NA	NA	NA	NA	NA	NA	NA	NA	NA	NA	NA	NA	NA	NA	NA	NA	NA	NA	NA	NA	NA	NA	NA	NA	NA	NA	NA
PL	3528	Toumpéna	2	5	2	110	79	138	225	Noiree	KABANIOURA	PLO	44	18	14	14	26	13	34	25	45	12	21	3	2	2	2	2	1	1	2	1	3	5	115	138	123	79	112	33	34	12	82	53	25	12	0	3	225
PL	3530	Toumpéna	1	2	2	84	63	107	110	Noiree	Toumpéna	PLO	42	20	19	17	NA	12	35	18	39	15	15	3	2	2	1	2	2	2	2	1	3	5	106	130	113	80	111	27	31	31	103	49	27	12	NA	NA	190
PL	3531	Toumpéna	2	2	2	81	68	107	110	Noiree	Toumpéna	PLO	41	19	17	15	NA	12	34	9	33	14	14	3	2	1	2	1	2	2	2	1	3	5	100	135	111	74	98	29	31	35	109	51	27	12	NA	0,5	210
PL	3532	Toumpéna	1	1	2	82	62	95	79	Fauve	Toumpéna	PLO	48	22	18	16	NA	13	38	40	24	20	17	3	2	1	2	1	2	3	2	1	3	1	104	145	118	95	130	34	37	35	117	56	28	12	NA	3	248
PL	3533	Toumpéna	2	6	2	116	82	132	198	Blanche	KABANIOURA	PLO	45	19	14	17	26	13	34	39	27	12	19	3	2	1	2	2	2	4	2	1	3	5	113	132	115	82	116	34	34	14	109	53	26	12	0	4	198
PL	3534	Toumpéna	2	3	2	4	78	121	154	Fauve	Toumpéna	PLO	43	21	17	14	NA	11	35	10	29	13	17	1	2	2	1	2	2	2	2	1	3	5	103	138	110	79	103	29	32	35	117	53	30	12	NA	3	225
PL	3534	Toumpéna	2	3	2	4	78	121	154	Fauve	Toumpéna	PLO	41	19	18	16	NA	12	33	28	51	16	17	3	2	2	2	2	2	1	2	1	3	2	104	137	111	75	104	34	31	32	96	52	26	13	NA	2,5	220
PL	3535	Toumpéna	2	1	2	70	52	90	69	Noiree	Toumpéna	PLO	34	17	15	13	NA	10	28	NA	NA	NA	11	3	2	2	2	2	2	NA	2	2	3	NA	77	75	84	65	94	21	20	21	74	37	16	10	NA	0,5	70
PL	3536	Toumpéna	2	1	2	68	53	85	59	Noiree	Toumpéna	PLO	38	17	18	16	NA	12	36	9	31	15	14	3	2	2	1	2	2	2	2	1	3	5	95	118	104	82	106	28	27	29	92	48	25	13	NA	0,5	143
PL	3537	Toumpéna	2	1	2	57	51	76	46	Blanche	Toumpéna	PLO	36	17	16	14	NA	11	32	NA	NA	NA	14	3	2	2	2	2	2	NA	2	2	3	NA	86	123	91	68	86	28	25	30	76	45	26	11	NA	0,5	162
PL	3538	Toumpéna	2	4	2	89	77	124	166	Noiree	Toumpéna	PLO	39	18	18	16	NA	13	37	17	39	13	14	3	2	2	2	2	2	2	2	1	1	5	96	137	104	85	115	32	31	34	94	51	26	14	NA	2	220
PL	3540	Toumpéna	1	5	2	109	80	131	194	Fauve	KABANIOURA	PLO	47	20	16	17	27	13	33	21	40	15	18	3	2	2	1	2	2	1	2	1	3	2	114	131	122	79	114	35	30	10	108	51	19	10	0	0	194
PL	3541	Toumpéna	2	4	2	101	74	128	182	Blanche	Toumpéna	PLO	41	20	18	16	NA	12	37	32	26	15	15	3	2	2	2	1	2	2	2	1	1	4	109	146	114	81	109	29	32	36	109	54	32	13	NA	2	249
PL	3542	Toumpéna	2	2	2	94	72	110	79	Blanche	Toumpéna	PLO	41	20	17	16	NA	12	36	13	36	15	16	3	2	1	2	1	2	4	2	1	3	5	105	131	114	81	109	31	28	28	106	53	27	13	NA	NA	194
PL	3543	Toumpéna	2	2	2	100	79	116	138	Fauve	NA	PLO	NA	NA	NA	NA	NA	NA	NA	NA	NA	NA	NA	NA	NA	NA	NA	NA	NA	NA	NA	NA	NA	NA	NA	NA	NA	NA	NA	NA	NA	NA	NA	NA	NA	NA	NA	NA	NA
PL	3545	Toumpéna	2	2	2	86	69	100	89	Blanche	NA	PLO	NA	NA	NA	NA	NA	NA	NA	NA	NA	NA	NA	NA	NA	NA	NA	NA	NA	NA	NA	NA	NA	NA	NA	NA	NA	NA	NA	NA	NA	NA	NA	NA	NA	NA	NA	NA	NA
PL	3546	Toumpéna	1	4	2	99	80	130	190	roue	Toumpéna	PLO	39	19	17	16	NA	11	35	25	36	12	15	3	2	2	2	2	2	2	2	1	1	2	105	138	114	86	120	31	33	33	94	53	30	14	NA	2,5	225
PL	3547	Toumpéna	2	15	2	14	97	142	106	Blanche	Toumpéna	PLO	43	21	18	15	NA	13	37	23	34	14	17	3	2	1	2	1	2	2	2	1	1	4	110	143	123	97	133	30	37	35	117	55	27	14	NA	5	246
PL	3548	Toumpéna	2	6	2	102	83	140	235	Sable	NA	PLO	NA	NA	NA	NA	NA	NA	NA	NA	NA	NA	NA	NA	NA	NA	NA	NA	NA	NA	NA	NA	NA	NA	NA	NA	NA	NA	NA	NA	NA	NA	NA	NA	NA	NA	NA	NA	NA
PL	3549	Toumpéna	2	1	2	65	47	73	43	Sable	NA	PLO	NA	NA	NA	NA	NA	NA	NA	NA	NA	NA	NA	NA	NA	NA	NA	NA	NA	NA	NA	NA	NA	NA	NA	NA	NA	NA	NA	NA	NA	NA	NA	NA	NA	NA	NA	NA	NA
PL	3550	Toumpéna	2	0.5	2	63	47	70	40	Blanche	NA	PLO	NA	NA	NA	NA	NA	NA	NA	NA	NA	NA	NA	NA	NA	NA	NA	NA	NA	NA	NA	NA	NA	NA	NA	NA	NA	NA	NA	NA	NA	NA	NA	NA	NA	NA	NA	NA	NA
PL	3551	Toumpéna	2	0.5	2	63	47	70	40	Blanche	Toumpéna	PLO	37	19	17	14	NA	10	31	7	24	13	15	3	2	1	2	1	2	1	2	1	3	5	94	112	99	73	96	21	22	25	89	42	20	11	NA	1	125
PL	3552	Toumpéna	2	11	2	117	90	150	272	Fauve	Toumpéna	PLO	50	24	19	17	NA	13	43	45	43	17	20	3	2	1	2	1	2	2	2	1	3	2	124	163	129	105	142	36	38	38	138	61	34	14	NA	3	375
PL	3553	Toumpéna	2	3	2	93	76	112	135	Fauve	NA	PLO	NA	NA	NA	NA	NA	NA	NA	NA	NA	NA	NA	NA	NA	NA	NA	NA	NA	NA	NA	NA	NA	NA	NA	NA	NA	NA	NA	NA	NA	NA	NA	NA	NA	NA	NA	NA	NA
PL	3554	Toumpéna	2	0.5	2	64	47	72	42	Noiree	Toumpéna	PLO	41	20	17	15	NA	12	30	7	25	14	17	3	2	2	2	2	2	1	2	1	3	5	98	122	109	70	93	26	27	27	91	48	24	11	NA	3	158
PL	3555	Toumpéna	2	2	2	86	62	101	92	Noiree	Toumpéna	PLO	40	19	16	14	NA	11	33	13	NA	15	15	3	2	2	1	2	2	1	2	1	3	5	107	128	114	75	102	33	27	31	91	54	25	12	NA	0,5	182
PL	3583	Yentoma	2	2	2	88	73	126	174	Blanche	NA	PLO	NA	NA	NA	NA	NA	NA	NA	NA	NA	NA	NA	NA	NA	NA	NA	NA	NA	NA	NA	NA	NA	NA	NA	NA	NA	NA	NA	NA	NA	NA	NA	NA	NA	NA	NA	NA	NA
PL	3584	Yentoma	2	5	2	114	85	144	247	Noire	YENTANA	PLO	49	21	17	18	28	14	38	45	40	14	19	3	2	2	2	2	2	2	2	1	3	5	119	144	120	85	122	37	34	14	65	58	32	14	0	0	247
PL	3585	Yentoma	1	1	2	73	55	94	77	pie roux	NA	PLO	NA	NA	NA	NA	NA	NA	NA	NA	NA	NA	NA	NA	NA	NA	NA	NA	NA	NA	NA	NA	NA	NA	NA	NA	NA	NA	NA	NA	NA	NA	NA	NA	NA	NA	NA	NA	NA
PL	3586	Toka	1	4	2	117	104	155	303	Blanche	NA	PLO	NA	NA	NA	NA	NA	NA	NA	NA	NA	NA	NA	NA	NA	NA	NA	NA	NA	NA	NA	NA	NA	NA	NA	NA	NA	NA	NA	NA	NA	NA	NA	NA	NA	NA	NA	NA	NA
PL	3597	Yentoma	1	1	2	90	71	114	131	Blanche	NA	PLO	NA	NA	NA	NA	NA	NA	NA	NA	NA	NA	NA	NA	NA	NA	NA	NA	NA	NA	NA	NA	NA	NA	NA	NA	NA	NA	NA	NA	NA	NA	NA	NA	NA	NA	NA	NA	NA
PL	3597	Yentoma	2	7	2	91	87	133	202	Blanche	NA	PLO	NA	NA	NA	NA	NA	NA	NA	NA	NA	NA	NA	NA	NA	NA	NA	NA	NA	NA	NA	NA	NA	NA	NA	NA	NA	NA	NA	NA	NA	NA	NA	NA	NA	NA	NA	NA	NA
PL	3598	Yentoma	2	5	2	105	90	128	182	Noire	NA	PLO	NA	NA	NA	NA	NA	NA	NA	NA	NA	NA	NA	NA	NA	NA	NA	NA	NA	NA	NA	NA	NA	NA	NA	NA	NA	NA	NA	NA	NA	NA	NA	NA	NA	NA	NA	NA	NA
PL	3598	Yentoma	1	3	2	83	14	119	146	Pie-Noire	NA	PLO	NA	NA	NA	NA	NA	NA	NA	NA	NA	NA	NA	NA	NA	NA	NA	NA	NA	NA	NA	NA	NA	NA	NA	NA	NA	NA	NA	NA	NA	NA	NA	NA	NA	NA	NA	NA	NA
PL	3599	Yentoma	1	2	2	94	78	121	154	Sable	NA	PLO	NA	NA	NA	NA	NA	NA	NA	NA	NA	NA	NA	NA	NA	NA	NA	NA	NA	NA	NA	NA	NA	NA	NA	NA	NA	NA	NA	NA	NA	NA	NA	NA	NA	NA	NA	NA	NA
PL	3600	Yentoma	1	6	2	104	95	133	202	Blanche	YENTANA	PLO	47	22	17	15	25	11	37	29	46	14	16	3	2	2	2	2	2	2	2	1	3	5	109	133	117	95	129	34	36	16	90	53	27	17	0	3	202
PL	3601	Yentoma	1	3	2	98	87	137	220	Pie-Noire	NA	PLO	NA	NA	NA	NA	NA	NA	NA	NA	NA	NA	NA	NA	NA	NA	NA	NA	NA	NA	NA	NA	NA	NA	NA	NA	NA	NA	NA	NA	NA	NA	NA	NA	NA	NA	NA	NA	NA
PK	3627	Sakalao	2	6	2	99	87	128	182	NA	SAKALAO	PKA	44	18	16	17	26	11	33	35	55	13	17	3	2	2	2	2	2	2	2	1	3	5	104	128	112	87	123	36	30	12	104	52	26	10	0	3	182
PK	3628	Sakalao	1	2.5	2	97	79	121	154	NA	SAKALAO	PKA	45	22	17	16	23	15	36	21	45	14	22	3	2	2	2	2	2	2	2	1	3	5	102	121	105	79	110	31	31	10	105	51	25	12	0	0	154
PK	3629	Sakalao	2	7	2	105	86	151	276	NA	SAKALAO	PKA	48	21	18	19	27	13	38	43	32	13	20	3	2	2	1	2	2	2	2	1	3	5	110	151	119	86	131	45	32	12	116	55	28	12	0	3	276
PK	3654	Konkuna	2	2	2	106	83	133	202	3717	NA	PKA	NA	NA	NA	NA	NA	NA	NA	NA	NA	NA	NA	NA	NA	NA	NA	NA	NA	NA	NA	NA	NA	NA	NA	NA	NA	NA	NA	NA	NA	NA	NA	NA	NA	NA	NA	NA	NA
PK	3660	Konkuna	2	4	2	113	90	140	235	3655	NA	PKA	NA	NA	NA	NA	NA	NA	NA	NA	NA	NA	NA	NA	NA	NA	NA	NA	NA	NA	NA	NA	NA	NA	NA	NA	NA	NA	NA	NA	NA	NA	NA	NA	NA	NA	NA	NA	NA
PK	3667	Sakalao	2	6	2	105	95	138	225	NA	NA	PKA	NA	NA	NA	NA	NA	NA	NA	NA	NA	NA	NA	NA	NA	NA	NA	NA	NA	NA	NA	NA	NA	NA	NA	NA	NA	NA	NA	NA	NA	NA	NA	NA	NA	NA	NA	NA	NA
PK	3667	Sakalao	2	6	2	105	95	138	225	NA	NA	PKA	NA	NA	NA	NA	NA	NA	NA	NA	NA	NA	NA	NA	NA	NA	NA	NA	NA	NA	NA	NA	NA	NA	NA	NA	NA	NA	NA	NA	NA	NA	NA	NA	NA	NA	NA	NA	NA
PK	3668	Sakalao	1	1	2	92	68	103	98	3669	NA	PKA	NA	NA	NA	NA	NA	NA	NA	NA	NA	NA	NA	NA	NA	NA	NA	NA	NA	NA	NA	NA	NA	NA	NA	NA	NA	NA	NA	NA	NA	NA	NA	NA	NA	NA	NA	NA	NA
PK	3673	Sakalao	2	2	2	97	71	112	125	NA	NA	PKA	NA	NA	NA	NA	NA	NA	NA	NA	NA	NA	NA	NA	NA	NA	NA	NA	NA	NA	NA	NA	NA	NA	NA	NA	NA	NA	NA	NA	NA	NA	NA	NA	NA	NA	NA	NA	NA
PK	3675	Sakalao	2	2	2	94	76	126	174	NA	NA	PKA	NA	NA	NA	NA	NA	NA	NA	NA	NA	NA	NA	NA	NA	NA	NA	NA	NA	NA	NA	NA	NA	NA	NA	NA	NA	NA	NA	NA	NA	NA	NA	NA	NA	NA	NA	NA	NA
PK	3676	Sakalao	2	1	2	83	64	97	83	3665	NA	PKA	NA	NA	NA	NA	NA	NA	NA	NA	NA	NA	NA	NA	NA	NA	NA	NA	NA	NA	NA	NA	NA	NA	NA	NA	NA	NA	NA	NA	NA	NA	NA	NA	NA	NA	NA	NA	NA
PK	3676	Sakalao	2	1,5	2	90	73	117	140	NA	NA	PKA	NA	NA	NA	NA	NA	NA	NA	NA	NA	NA	NA	NA	NA	NA	NA	NA	NA	NA	NA	NA	NA	NA	NA	NA	NA	NA	NA	NA	NA	NA	NA	NA	NA	NA	NA	NA	NA
PK	3682	Sakalao	2	1	2	88	68	99	87	3783	NA	PKA	NA	NA	NA	NA	NA	NA	NA	NA	NA	NA	NA	NA	NA	NA	NA	NA	NA	NA	NA	NA	NA	NA	NA	NA	NA	NA	NA	NA	NA	NA	NA	NA	NA	NA	NA	NA	NA
PK	3733	Sakalao	2	7	2	112	83	138	225	NA	NA	PKA	NA	NA	NA	NA	NA	NA	NA	NA	NA	NA	NA	NA	NA	NA	NA	NA	NA	NA	NA	NA	NA	NA	NA	NA	NA	NA	NA	NA	NA	NA	NA	NA	NA	NA	NA	NA	NA
PK	3734	Sakalao	2	7	2	116	85	140	235	NA	NA	PKA	NA	NA	NA	NA	NA	NA	NA	NA	NA	NA	NA	NA	NA	NA	NA	NA	NA	NA	NA	NA	NA	NA	NA	NA	NA	NA	NA	NA	NA	NA	NA	NA	NA	NA	NA	NA	NA
PK	3735	Sakalao	2	1	2	86	61	102	95	NA	NA	PKA	NA	NA	NA	NA	NA	NA	NA	NA	NA	NA	NA	NA	NA	NA	NA	NA	NA	NA	NA	NA	NA	NA	NA	NA	NA	NA	NA	NA	NA	NA	NA	NA	NA	NA	NA	NA	NA
PK	3737	Sakalao	1	1	2	90	75	119	146	3627	NA	PKA	NA	NA	NA	NA	NA	NA	NA	NA	NA	NA	NA	NA	NA	NA	NA	NA	NA	NA	NA	NA	NA	NA	NA	NA	NA	NA	NA	NA	NA	NA	NA	NA	NA	NA	NA	NA	NA
PK	3755	Kampti Centra	1	1	2	96	76	121	154	NA	NA	PKA	NA	NA	NA	NA	NA	NA	NA	NA	NA	NA	NA	NA	NA	NA	NA	NA	NA	NA	NA	NA	NA	NA	NA	NA	NA	NA	NA	NA	NA	NA	NA	NA	NA	NA	NA	NA	NA
PK	3759	Kampti Centra	1	0.5	2	83	64	93	75	NA	NA	PKA	NA	NA	NA	NA	NA	NA	NA	NA	NA	NA	NA	NA	NA	NA	NA	NA	NA	NA	NA	NA	NA	NA	NA	NA	NA	NA	NA	NA	NA	NA	NA	NA	NA	NA	NA	NA	NA
PK	3762	Kampti Centra	1	2	2	100	87	123	162	NA	NA	PKA	NA	NA	NA	NA	NA	NA	NA	NA	NA	NA	NA	NA	NA	NA	NA	NA	NA	NA	NA	NA	NA	NA	NA	NA	NA	NA	NA	NA	NA	NA	NA	NA	NA	NA	NA	NA	NA
PK	3768	Kampti Centra	1	2	2	103	89	135	210	NA	NA	PKA	NA	NA	NA	NA	NA	NA	NA	NA	NA	NA	NA	NA	NA	NA	NA	NA	NA	NA	NA	NA	NA	NA	NA	NA	NA	NA	NA	NA	NA	NA	NA	NA	NA	NA	NA	NA	NA
PK	3771	Kampti Centra	2	1	2	89	73	103	98	NA	NA	PKA	NA	NA	NA	NA	NA	NA	NA	NA	NA	NA	NA	NA	NA	NA	NA	NA	NA	NA	NA	NA	NA	NA	NA	NA	NA	NA	NA	NA	NA	NA	NA	NA	NA	NA	NA	NA	NA
PK	3785	Sakalao	1	4	2	109	95	141	240	NA	SAKALAO	PKA	45	22,5	18,5	17	22,5	11	34	24	46	15	17	3	2	2	2	2	2	2	2	1	3	5	105	129	110	86	116	30	31	14	108	49	27	12	0	0	188
PK	3791	Sakalao	2	3	2	100	88	120	150	NA	NA	PKA	NA	NA	NA	NA	NA	NA	NA	NA	NA	NA	NA	NA	NA	NA	NA	NA	NA	NA	NA	NA	NA	NA	NA	NA	NA	NA	NA	NA	NA	NA	NA	NA	NA	NA	NA	NA	NA
PK	3793	Kampti Centra	2	6	2	101	89	140	235	3805	KAMPTI	PKA	44	23	19	21	18,5	12	35	23,5	40	14	17	3	2	2	2	2	2	2	2	1	3	2	106	140	121	86	100	32	35	15	112	49	29	10	0	3	235
PK	3795	Kampti Centra	1	2	2	88	62	102	95	3796	NA	PKA	NA	NA	NA	NA	NA	NA	NA	NA	NA	NA	NA	NA	NA	NA	NA	NA	NA	NA	NA	NA	NA	NA	NA	NA	NA	NA	NA	NA	NA	NA	NA	NA	NA	NA	NA	NA	NA
PK	3796	Kampti Centra	2	6	2	109	84	150	272	NA	KAMPTI	PKA	46	20	15	26	15	12	37	20	36	12	20	3	2	2	2	2	2	2	2	1	3	2	114	150	117	83	114	31	35	12	109	55	27	11	0	3	272
PK	3796	Kampti Centra	2	6	2	109	84	150	272	NA	KAMPTI	PKA	46	20	15	26	15	12	37	20	36	12	20	3	2	2	2	2	2	2	2	1	3	2	114	150	117	83	114	31	35	12	109	55	27	11	0	3	272
PK	3799	Sakalao	1	3	2	105	88	146	249	NA	NA	PKA	NA	NA	NA	NA	NA	NA	NA	NA	NA	NA	NA	NA	NA	NA	NA	NA	NA	NA	NA	NA	NA	NA	NA	NA	NA	NA	NA	NA	NA	NA	NA	NA	NA	NA	NA	NA	NA
PK	3803	Kampti Centra	2	9	2	109	93	146	268	NA	NA	PKA	NA	NA	NA	NA	NA	NA	NA	NA	NA	NA	NA	NA	NA	NA	NA	NA	NA	NA	NA	NA	NA	NA	NA	NA	NA	NA	NA	NA	NA	NA	NA	NA	NA	NA	NA	NA	NA
PK	3803	Kampti Centra	2	9	2	109	93	146	268	NA	NA	PKA	NA	NA	NA	NA	NA	NA	NA	NA	NA	NA	NA	NA	NA	NA	NA	NA	NA	NA	NA	NA	NA	NA	NA	NA	NA	NA	NA	NA	NA	NA	NA	NA	NA	NA	NA	NA	NA
PK	3803	Kampti Centra	2	9	2	109	93	146	268	NA	NA	PKA	NA	NA	NA	NA	NA	NA	NA	NA	NA	NA	NA	NA	NA	NA	NA	NA	NA	NA	NA	NA	NA	NA	NA	NA	NA	NA	NA	NA	NA	NA	NA	NA	NA	NA	NA	NA	NA
PK	3804	Kampti Centra	2	3	2	98	72	121	154	NA	NA	PKA	NA	NA	NA	NA	NA	NA	NA	NA	NA	NA	NA	NA	NA	NA	NA	NA	NA	NA	NA	NA	NA	NA	NA	NA	NA	NA	NA	NA	NA	NA	NA	NA	NA	NA	NA	NA	NA
PK	3804	Kampti Centra	2	3	2	98	72	121	154	NA	NA	PKA	NA	NA	NA	NA	NA	NA	NA	NA	NA	NA	NA	NA	NA	NA	NA	NA	NA	NA	NA	NA	NA	NA	NA	NA	NA	NA	NA	NA	NA	NA	NA	NA	NA	NA	NA	NA	NA
PK	3804	Kampti Centra	2	3	2	98	72	121	154	NA	NA	PKA	NA	NA	NA	NA	NA	NA	NA	NA	NA	NA	NA	NA	NA	NA	NA	NA	NA	NA	NA	NA	NA	NA	NA	NA	NA	NA	NA	NA	NA	NA	NA	NA	NA	NA	NA	NA	NA
PK	3805	Kampti Centra	2	12	2	109	88	145	248	NA	NA	PKA	NA	NA	NA	NA	NA	NA	NA	NA	NA	NA	NA	NA	NA	NA	NA	NA	NA	NA	NA	NA	NA	NA	NA	NA	NA	NA	NA	NA	NA	NA	NA	NA	NA	NA	NA	NA	NA
PK	3805	Kampti Centra	2	12	2	109	88	145	248	NA	NA	PKA	NA	NA	NA	NA	NA	NA	NA	NA	NA	NA	NA	NA	NA	NA	NA	NA	NA	NA	NA	NA	NA	NA	NA	NA	NA	NA	NA	NA	NA	NA	NA	NA	NA	NA	NA	NA	NA
PK	3807	Kampti Centra	2	3	2	102	80	123	162	3805	NA	PKA	NA	NA	NA	NA	NA	NA	NA	NA	NA	NA	NA	NA	NA	NA	NA	NA	NA	NA	NA	NA	NA	NA	NA	NA	NA	NA	NA	NA	NA	NA	NA	NA	NA	NA	NA	NA	NA
PK	3807	Kampti Centra	2	3	2	102	80	123	162	3805	NA	PKA	NA	NA	NA	NA	NA	NA	NA	NA	NA	NA	NA	NA	NA	NA	NA	NA	NA	NA	NA	NA	NA	NA	NA	NA	NA	NA	NA	NA	NA	NA	NA	NA	NA	NA	NA	NA	NA
PK	3807	Kampti Centra	2	3	2	102	80	123	162	3805	NA	PKA	NA	NA	NA	NA	NA	NA	NA	NA	NA	NA	NA	NA	NA	NA	NA	NA	NA	NA	NA	NA	NA	NA	NA	NA	NA	NA	NA	NA	NA	NA	NA	NA	NA	NA	NA	NA	NA
PK	3808	Kampti Centra	2	5	2	101	80	130	190	3805	NA	PKA	NA	NA	NA	NA	NA	NA	NA	NA	NA	NA	NA	NA	NA	NA	NA	NA	NA	NA	NA	NA	NA	NA	NA	NA	NA	NA	NA	NA	NA	NA	NA	NA	NA	NA	NA	NA	NA
PK	3809	Kampti Centra	2	4	2	101	82	136	215	NA	NA	PKA	NA	NA	NA	NA	NA	NA	NA	NA	NA	NA	NA	NA	NA	NA	NA	NA	NA	NA	NA	NA	NA	NA	NA	NA	NA	NA	NA	NA	NA	NA	NA	NA	NA	NA	NA	NA	NA
PK	3809	Kampti Centra	2	4	2	101	82	136	215	NA	NA	PKA	NA	NA	NA	NA	NA	NA	NA	NA	NA	NA	NA	NA	NA	NA	NA	NA	NA	NA	NA	NA	NA	NA	NA	NA	NA	NA	NA	NA	NA	NA	NA	NA	NA	NA	NA	NA	NA
PK	3810	Kampti Centra	2	7	2	97	90	138	225	3805	NA	PKA	NA	NA	NA	NA	NA	NA	NA	NA	NA	NA	NA	NA	NA	NA	NA	NA	NA	NA	NA	NA	NA	NA	NA	NA	NA	NA	NA	NA	NA	NA	NA	NA	NA	NA	NA	NA	NA
PK	3810	Kampti Centra	2	7	2	97	90	138	225	3805	NA	PKA	NA	NA	NA	NA	NA	NA	NA	NA	NA	NA	NA	NA	NA	NA	NA	NA	NA	NA	NA	NA	NA	NA	NA	NA	NA	NA	NA	NA	NA	NA	NA	NA	NA	NA	NA	NA	NA
PK	3810	Kampti Centra	2	7	2	97	90	138	225	3805	NA	PKA	NA	NA	NA	NA	NA	NA	NA	NA	NA	NA	NA	NA	NA	NA	NA	NA	NA	NA	NA	NA	NA	NA	NA	NA	NA	NA	NA	NA	NA	NA	NA	NA	NA	NA	NA	NA	NA
PK	3811	Kampti Centra	2	7	2	112	90	150	272	NA	NA	PKA	NA	NA	NA	NA	NA	NA	NA	NA	NA	NA	NA	NA	NA	NA	NA	NA	NA	NA	NA	NA	NA	NA	NA	NA	NA	NA	NA	NA	NA	NA	NA	NA	NA	NA	NA	NA	NA
PK	3811	Kampti Centra	2	7	2	112	90	150	272	NA	NA	PKA	NA	NA	NA	NA	NA	NA	NA	NA	NA	NA	NA	NA	NA	NA	NA	NA	NA	NA	NA	NA	NA	NA	NA	NA	NA	NA	NA	NA	NA	NA	NA	NA	NA	NA	NA	NA	NA
PK	3811	Kampti Centra	2	7	2	112	90	150	272	NA	NA	PKA	NA	NA	NA	NA	NA	NA	NA	NA	NA	NA	NA	NA	NA	NA	NA	NA	NA	NA	NA	NA	NA	NA	NA	NA	NA	NA	NA	NA	NA	NA	NA	NA	NA	NA	NA	NA	NA
PK	3812	Kampti Centra	2	2	2	91	36	107	110	3811	NA	PKA	NA	NA	NA	NA	NA	NA	NA	NA	NA	NA	NA	NA	NA	NA	NA	NA	NA	NA	NA	NA	NA	NA	NA	NA	NA	NA	NA	NA	NA	NA	NA	NA	NA	NA	NA	NA	NA
PK	3814	Kampti Centra	2	7	2	95	83	140	235	NA	NA	PKA	NA	NA	NA	NA	NA	NA	NA	NA	NA	NA	NA	NA	NA	NA	NA	NA	NA	NA	NA	NA	NA	NA	NA	NA	NA	NA	NA	NA	NA	NA	NA	NA	NA	NA	NA	NA	NA
PK	3815	Kampti Centra	2	2	2	92	78	118	143	NA	NA	PKA	NA	NA	NA	NA	NA	NA	NA	NA	NA	NA	NA	NA	NA	NA	NA	NA	NA	NA	NA	NA	NA	NA	NA	NA	NA	NA	NA	NA	NA	NA	NA	NA	NA	NA	NA	NA	NA
PK	3816	Kampti Centra	2	3	2	99	76	125	170	3817	NA	PKA	NA	NA	NA	NA	NA	NA	NA	NA	NA	NA	NA	NA	NA	NA	NA	NA	NA	NA	NA	NA	NA	NA	NA	NA	NA	NA	NA	NA	NA	NA	NA	NA	NA	NA	NA	NA	NA
PK	3817	Kampti Centra	2	6	2	109	89	137	220	NA	NA	PKA	NA	NA	NA	NA	NA	NA	NA	NA	NA	NA	NA	NA	NA	NA	NA	NA	NA	NA	NA	NA	NA	NA	NA	NA	NA	NA	NA	NA	NA	NA	NA	NA	NA	NA	NA	NA	NA
PK	3820	Kampti Centra	2	9	2	100	89	142	243	NA	KAMPTI	PKA	46	25	19	21	19	12	40	32	20	14	17	3	2	2	2	2	2	2	2	1	3	2	107	145	130	89	103	36	33	15	97	55	29	10	0	2	243
PK	3820	Kampti Centra	2	9	2	100	89	142	243	NA	KAMPTI	PKA	46	25	19	21	19	12	40	32	20	14	17	3	2	2	2	2	2	2	2	1	3	2	107	145	130	89	103	36	33	15	97	55	29	10	0	2	243
PK	3821	Kampti Centra	1	1	2	80	64	94	77	3822	NA	PKA	NA	NA	NA	NA	NA	NA	NA	NA	NA	NA	NA	NA	NA	NA	NA	NA	NA	NA	NA	NA	NA	NA	NA	NA	NA	NA	NA	NA	NA	NA	NA	NA	NA	NA	NA	NA	NA
PK	3825	Kampti Centra	2	3	2	99	79	121	154	NA	NA	PKA	NA	NA	NA	NA	NA	NA	NA	NA	NA	NA	NA	NA	NA	NA	NA	NA	NA	NA	NA	NA	NA	NA	NA	NA	NA	NA	NA	NA	NA	NA	NA	NA	NA	NA	NA	NA	NA
PK	3826	Kampti Centra	2	2	2	86	68	103	98	3827	NA	PKA	NA	NA	NA	NA	NA	NA	NA	NA	NA	NA	NA	NA	NA	NA	NA	NA	NA	NA	NA	NA	NA	NA	NA	NA	NA	NA	NA	NA	NA	NA	NA	NA	NA	NA	NA	NA	NA
PK	3827	Kampti Centra	2	8	2	112	91	147	273	NA	KAMPTI	PKA	47	21	17	26	19	11	37	44	39	13	18	3	2	2	2	2	2	2	2	1	1	5	114	147	121	91	115	30	34	13	121	54	29	10	0	3	273
PK	3827	Kampti Centra	2	8	2	112	91	147	273	NA	KAMPTI	PKA	47	21	17	26	19	11	37	44	39	13	18	3	2	2	2	2	2	2	2	1	1	5	114	147	121	91	115	30	34	13	121	54	29	10	0	3	273
PK	3827	Kampti Centra	2	8	2	112	91	147	273	NA	KAMPTI	PKA	47	21	17	26	19	11	37	44	39	13	18	3	2	2	2	2	2	2	2	1	1	5	114	147	121	91	115	30	34	13	121	54	29	10	0	3	273
PK	3828	Kampti Centra	1	3	2	105	87	139	230	3827	NA	PKA	NA	NA	NA	NA	NA	NA	NA	NA	NA	NA	NA	NA	NA	NA	NA	NA	NA	NA	NA	NA	NA	NA	NA	NA	NA	NA	NA	NA	NA	NA	NA	NA	NA	NA	NA	NA	NA
PK	3828	Kampti Centra	1	3	2	105	87	139	230	3827	NA	PKA	NA	NA	NA	NA	NA	NA	NA	NA	NA	NA	NA	NA	NA	NA	NA	NA	NA	NA	NA	NA	NA	NA	NA	NA	NA	NA	NA	NA	NA	NA	NA	NA	NA	NA	NA	NA	NA
PK	3828	Kampti Centra	1	3	2	105	87	139	230	3827	NA	PKA	NA	NA	NA	NA	NA	NA	NA	NA	NA	NA	NA	NA	NA	NA	NA	NA	NA	NA	NA	NA	NA	NA	NA	NA	NA	NA	NA	NA	NA	NA	NA	NA	NA	NA	NA	NA	NA
PK	3829	Kampti Centra	2	3	2	97	78	118	143	3830	NA	PKA	NA	NA	NA	NA	NA	NA	NA	NA	NA	NA	NA	NA	NA	NA	NA	NA	NA	NA	NA	NA	NA	NA	NA	NA	NA	NA	NA	NA	NA	NA	NA	NA	NA	NA	NA	NA	NA
PK	3831	Kampti Centra	1	1	2	73	58	82	53	3830	NA	PKA	NA	NA	NA	NA	NA	NA	NA	NA	NA	NA	NA	NA	NA	NA	NA	NA	NA	NA	NA	NA	NA	NA	NA	NA	NA	NA	NA	NA	NA	NA	NA	NA	NA	NA	NA	NA	NA
PK	3832	Kampti Centra	2	4	2	99	79	128	182	NA	NA	PKA	NA	NA	NA	NA	NA	NA	NA	NA	NA	NA	NA	NA	NA	NA	NA	NA	NA	NA	NA	NA	NA	NA	NA	NA	NA	NA	NA	NA	NA	NA	NA	NA	NA	NA	NA	NA	NA
PK	3836	Sakalao	1	1	2	72	57	86	61	3670	NA	PKA	NA	NA	NA	NA	NA	NA	NA	NA	NA	NA	NA	NA	NA	NA	NA	NA	NA	NA	NA	NA	NA	NA	NA	NA	NA	NA	NA	NA	NA	NA	NA	NA	NA	NA	NA	NA	NA
PK	3838	Sakalao	1	1	2	70	56	90	69	3666	NA	PKA	NA	NA	NA	NA	NA	NA	NA	NA	NA	NA	NA	NA	NA	NA	NA	NA	NA	NA	NA	NA	NA	NA	NA	NA	NA	NA	NA	NA	NA	NA	NA	NA	NA	NA	NA	NA	NA
PK	3841	Sakalao	2	1	2	76	53	96	81	NA	NA	PKA	NA	NA	NA	NA	NA	NA	NA	NA	NA	NA	NA	NA	NA	NA	NA	NA	NA	NA	NA	NA	NA	NA	NA	NA	NA	NA	NA	NA	NA	NA	NA	NA	NA	NA	NA	NA	NA
PK	3841	Sakalao	2	1	2	76	53	96	81	NA	NA	PKA	NA	NA	NA	NA	NA	NA	NA	NA	NA	NA	NA	NA	NA	NA	NA	NA	NA	NA	NA	NA	NA	NA	NA	NA	NA	NA	NA	NA	NA	NA	NA	NA	NA	NA	NA	NA	NA
PK	3849	Sakalao	2	5	2	101	82	132	198	NA	SAKALAO	PKA	45	19	14	26	15	13	37	25	22	14	15	3	2	2	2	2	2	4	2	1	3	2	106	132	111	82	119	37	30	11	106	52	29	11	0	4	198
PK	3878	Kampti Centra	2	4	2	112	85	139	230	NA	NA	PKA	NA	NA	NA	NA	NA	NA	NA	NA	NA	NA	NA	NA	NA	NA	NA	NA	NA	NA	NA	NA	NA	NA	NA	NA	NA	NA	NA	NA	NA	NA	NA	NA	NA	NA	NA	NA	NA
PK	3879	Kampti Centra	2	4	2	109	88	149	264	NA	NA	PKA	NA	NA	NA	NA	NA	NA	NA	NA	NA	NA	NA	NA	NA	NA	NA	NA	NA	NA	NA	NA	NA	NA	NA	NA	NA	NA	NA	NA	NA	NA	NA	NA	NA	NA	NA	NA	NA
PK	3881	Kampti Centra	2	3	2	106	85	139	210	NA	NA	PKA	NA	NA	NA	NA	NA	NA	NA	NA	NA	NA	NA	NA	NA	NA	NA	NA	NA	NA	NA	NA	NA	NA	NA	NA	NA	NA	NA	NA	NA	NA	NA	NA	NA	NA	NA	NA	NA
PK	3886	Kampti Centra	2	1	2	98	80	116	138	NA	NA	PKA	NA	NA	NA	NA	NA	NA	NA	NA	NA	NA	NA	NA	NA	NA	NA	NA	NA	NA	NA	NA	NA	NA	NA	NA	NA	NA	NA	NA	NA	NA	NA	NA	NA	NA	NA	NA	NA
PK	3887	Kampti Centra	2	1,5	2	99	72	117	140	NA	NA	PKA	NA	NA	NA	NA	NA	NA	NA	NA	NA	NA	NA	NA	NA	NA	NA	NA	NA	NA	NA	NA	NA	NA	NA	NA	NA	NA	NA	NA	NA	NA	NA	NA	NA	NA	NA	NA	NA
PK	3888	Kampti Centra	2	1,5	2	96	74	117	140	NA	NA	PKA	NA	NA	NA	NA	NA	NA	NA	NA	NA	NA	NA	NA	NA	NA	NA	NA	NA	NA	NA	NA	NA	NA	NA	NA	NA	NA	NA	NA	NA	NA	NA	NA	NA	NA	NA	NA	NA
PK	3889	Kampti Centra	2	1	2	88	71	102	95	NA	NA	PKA	NA	NA	NA	NA	NA	NA	NA	NA	NA	NA	NA	NA	NA	NA	NA	NA	NA	NA	NA	NA	NA	NA	NA	NA	NA	NA	NA	NA	NA	NA	NA	NA	NA	NA	NA	NA	NA
PK	3890	Kampti Centra	1	1,5	2	82	72	105	104	NA	NA	PKA	NA	NA	NA	NA	NA	NA	NA	NA	NA	NA	NA	NA	NA	NA	NA	NA	NA	NA	NA	NA	NA	NA	NA	NA	NA	NA	NA	NA	NA	NA	NA	NA	NA	NA	NA	NA	NA
PK	3892	Kampti Centra	2	1	2	86	71	104	100	NA	NA	PKA	NA	NA	NA	NA	NA	NA	NA	NA	NA	NA	NA	NA	NA	NA	NA	NA	NA	NA	NA	NA	NA	NA	NA	NA	NA	NA	NA	NA	NA	NA	NA	NA	NA	NA	NA	NA	NA
PL	3903	Toumpena	2	1	2	77	62	91	71	Fauve	NA	PLO	NA	NA	NA	NA	NA	NA	NA	NA	NA	NA	NA	NA	NA	NA	NA	NA	NA	NA	NA	NA	NA	NA	NA	NA	NA	NA	NA	NA	NA	NA	NA	NA	NA	NA	NA	NA	NA
PL	3904	Toumpena	2	1	2	71	59	76	46	Blanche	NA	PLO	NA	NA	NA	NA	NA	NA	NA	NA	NA	NA	NA	NA	NA	NA	NA	NA	NA	NA	NA	NA	NA	NA	NA	NA	NA	NA	NA	NA	NA	NA	NA	NA	NA	NA	NA	NA	NA
PL	3905	Toumpena	1	1	2	77	62	90	69	Fauve	NA	PLO	NA	NA	NA	NA	NA	NA	NA	NA	NA	NA	NA	NA	NA	NA	NA	NA	NA	NA	NA	NA	NA	NA	NA	NA	NA	NA	NA	NA	NA	NA	NA	NA	NA	NA	NA	NA	NA
PL	3906	Toumpena	2	3	2	98	83	128	152	Blanche	NA	PLO	NA	NA	NA	NA	NA	NA	NA	NA	NA	NA	NA	NA	NA	NA	NA	NA	NA	NA	NA	NA	NA	NA	NA	NA	NA	NA	NA	NA	NA	NA	NA	NA	NA	NA	NA	NA	NA
PL	3906	Toumpena	2	3	2	98	83	128	152	Blanche	NA	PLO	NA	NA	NA	NA	NA	NA	NA	NA	NA	NA	NA	NA	NA	NA	NA	NA	NA	NA	NA	NA	NA	NA	NA	NA	NA	NA	NA	NA	NA	NA	NA	NA	NA	NA	NA	NA	NA
PL	3907	Toumpena	1	1	2	94	75	116	138	Blanche	NA	PLO	NA	NA	NA	NA	NA	NA	NA	NA	NA	NA	NA	NA	NA	NA	NA	NA	NA	NA	NA	NA	NA	NA	NA	NA	NA	NA	NA	NA	NA	NA	NA	NA	NA	NA	NA	NA	NA
PL	3908	Toumpena	2	2	2	82	61	98	85	Fauve	NA	PLO	NA	NA	NA	NA	NA	NA	NA	NA	NA	NA	NA	NA	NA	NA	NA	NA	NA	NA	NA	NA	NA	NA	NA	NA	NA	NA	NA	NA	NA	NA	NA	NA	NA	NA	NA	NA	NA
PL	3909	Toumpena	1	0.5	2	71	48	80	50	Pie-Noiree	NA	PLO	NA	NA	NA	NA	NA	NA	NA	NA	NA	NA	NA	NA	NA	NA	NA	NA	NA	NA	NA	NA	NA	NA	NA	NA	NA	NA	NA	NA	NA	NA	NA	NA	NA	NA	NA	NA	NA
PL	3910	Toumpena	2	5	2	93	76	127	178	Noiree	TOUMPENA	PLO	42	18	15	13	24	11	39	14	35	11	14	3	2	2	2	2	2	1	2	1	3	2	98	127	96	76	105	29	13	10	63	52	16	27	0	2	178
BB	701	Manginaho	2	0.75	1	63	64	75,5	46	NA	NA	PBO	NA	NA	NA	NA	NA	NA	NA	NA	NA	NA	NA	NA	NA	NA	NA	NA	NA	NA	NA	NA	NA	NA	NA	NA	NA	NA	NA	NA	NA	NA	NA	NA	NA	NA	NA	NA	NA
BB	702	Manginaho	2	2	1	83	92	118	143	NA	NA	PBO	NA	NA	NA	NA	NA	NA	NA	NA	NA	NA	NA	NA	NA	NA	NA	NA	NA	NA	NA	NA	NA	NA	NA	NA	NA	NA	NA	NA	NA	NA	NA	NA	NA	NA	NA	NA	NA
BB	703	Manginaho	1	2	1	83	95,5	102,5	95	NA	NA	PBO	NA	NA	NA	NA	NA	NA	NA	NA	NA	NA	NA	NA	NA	NA	NA	NA	NA	NA	NA	NA	NA	NA	NA	NA	NA	NA	NA	NA	NA	NA	NA	NA	NA	NA	NA	NA	NA
BB	704	Manginaho	1	2	1	74	73,5	75	45	NA	NA	PBO	NA	NA	NA	NA	NA	NA	NA	NA	NA	NA	NA	NA	NA	NA	NA	NA	NA	NA	NA	NA	NA	NA	NA	NA	NA	NA	NA	NA	NA	NA	NA	NA	NA	NA	NA	NA	NA
BB	706	Manginaho	1	2	1	74,5	86,5	97,5	85	NA	NA	PBO	NA	NA	NA	NA	NA	NA	NA	NA	NA	NA	NA	NA	NA	NA	NA	NA	NA	NA	NA	NA	NA	NA	NA	NA	NA	NA	NA	NA	NA	NA	NA	NA	NA	NA	NA	NA	NA
BB	707	Manginaho	1	3	1	77	91,5	101,5	92	NA	NA	PBO	NA	NA	NA	NA	NA	NA	NA	NA	NA	NA	NA	NA	NA	NA	NA	NA	NA	NA	NA	NA	NA	NA	NA	NA	NA	NA	NA	NA	NA	NA	NA	NA	NA	NA	NA	NA	NA
BB	708	Manginaho	1	4	1	81	90	110	119	NA	NA	PBO	NA	NA	NA	NA	NA	NA	NA	NA	NA	NA	NA	NA	NA	NA	NA	NA	NA	NA	NA	NA	NA	NA	NA	NA	NA	NA	NA	NA	NA	NA	NA	NA	NA	NA	NA	NA	NA
BB	711	Manginaho	2	6	1	90,5	103,5	125	170	NA	Manginao	PBO	39	19	18	14	NA	12	34	17	NA	14	13	3	2	2	2	2	2	1	2	1	3	4	95	122	98	77	104	30	28	31	92	49	23	12	NA	2,5	158
BB	712	Manginaho	2	5	1	87	101	126,5	174	NA	Manginao	PBO	40	19	19	16	NA	12	37	17	32	14	13	3	2	2	1	2	2	2	2	1	3	2	92	127	100	85	115	27	29	31	93	49	27	12	NA	1	178
BB	713	Manginaho	1	3	1	75	90,5	104	100	NA	Manginao	PBO	38	20	20	15	NA	12	38	13	34	14	13	1	2	2	1	2	2	2	2	1	3	5	92	122	95	72	100	28	31	30	83	48	25	13	NA	NA	158
BB	714	Manginaho	2	5	1	97	111,5	134	206	NA	NA	PBO	NA	NA	NA	NA	NA	NA	NA	NA	NA	NA	NA	NA	NA	NA	NA	NA	NA	NA	NA	NA	NA	NA	NA	NA	NA	NA	NA	NA	NA	NA	NA	NA	NA	NA	NA	NA	NA
BB	715	Manginaho	2	3	1	89,5	89	110	119	NA	Manginao	PBO	38	19	18	15	NA	12	38	15	30	14	13	1	2	2	1	2	2	2	2	1	3	5	99	128	102	81	111	26	31	30	105	49	26	13	NA	1,5	182
BB	716	Manginaho	1	2	1	71,5	81,5	94,5	79	NA	NA	PBO	NA	NA	NA	NA	NA	NA	NA	NA	NA	NA	NA	NA	NA	NA	NA	NA	NA	NA	NA	NA	NA	NA	NA	NA	NA	NA	NA	NA	NA	NA	NA	NA	NA	NA	NA	NA	NA
BB	718	Manginaho	2	3	1	70	76,5	91,5	73	NA	Manginao	PBO	34	17	17	14	NA	11	35	9	22	14	13	3	2	2	2	2	2	1	2	1	3	5	87	112	91	69	92	27	23	24	75	43	21	12	NA	0,5	125
BB	719	Manginaho	2	1	1	82,5	97,5	125	170	NA	NA	PBO	NA	NA	NA	NA	NA	NA	NA	NA	NA	NA	NA	NA	NA	NA	NA	NA	NA	NA	NA	NA	NA	NA	NA	NA	NA	NA	NA	NA	NA	NA	NA	NA	NA	NA	NA	NA	NA
BB	720	Manginaho	2	6	1	94,5	109,5	127	178	NA	Manginao	PBO	38	17	16	14	NA	12	36	14	NA	12	12	1	2	2	2	2	2	2	2	1	1	2	94	128	101	78	110	30	28	34	101	52	28	13	NA	1,5	182
BB	722	Manginaho	2	4	1	84,5	97	123,5	162	NA	Manginao	PBO	38	18	18	15	NA	12	36	10	26	13	15	3	2	2	2	2	2	2	2	1	3	5	90	124	96	80	107	28	30	32	98	49	26	13	NA	1,5	166
BB	723	Manginaho	1	8	1	90	114,5	147,5	257	NA	Manginao	PBO	40	19	22	17	NA	13	40	13	NA	NA	12	3	2	2	2	2	2	1	2	1	1	NA	101	142	104	95	126	34	30	34	92	54	29	15	NA	NA	243
BB	724	Manginaho	2	8	1	91,5	146	128	182	NA	NA	PBO	NA	NA	NA	NA	NA	NA	NA	NA	NA	NA	NA	NA	NA	NA	NA	NA	NA	NA	NA	NA	NA	NA	NA	NA	NA	NA	NA	NA	NA	NA	NA	NA	NA	NA	NA	NA	NA
BB	725	Manginaho	1	8	1	97	145	120	150	NA	Manginao	PBO	41	21	22	19	NA	15	42	18	39	15	12	3	2	2	2	2	2	2	1	1	3	5	104	142	107	86	126	30	36	36	75	55	34	14	NA	NA	243
BB	726	Manginaho	1	3	1	81	94	117	140	NA	NA	PBO	NA	NA	NA	NA	NA	NA	NA	NA	NA	NA	NA	NA	NA	NA	NA	NA	NA	NA	NA	NA	NA	NA	NA	NA	NA	NA	NA	NA	NA	NA	NA	NA	NA	NA	NA	NA	NA
BB	728	Manginaho	2	5	1	89	115	132	198	NA	NA	PBO	NA	NA	NA	NA	NA	NA	NA	NA	NA	NA	NA	NA	NA	NA	NA	NA	NA	NA	NA	NA	NA	NA	NA	NA	NA	NA	NA	NA	NA	NA	NA	NA	NA	NA	NA	NA	NA
BB	729	Manginaho	1	1	1	54	67	70	40	NA	Manginao	PBO	33	17	16	14	NA	11	31	8	24	11	12	3	2	2	1	2	2	1	2	1	3	5	85	106	89	70	97	22	23	25	72	40	19	11	NA	NA	107
BB	730	Manginaho	1	1	1	65,5	79,5	88	65	NA	Manginao	PBO	38	20	17	15	NA	12	32	11	30	14	13	1	2	2	1	2	2	3	2	1	3	5	83	115	87	69	81	24	20	23	75	45	19	11	NA	NA	135
BB	731	Manginaho	1	1	1	64,5	76,5	88,5	67	NA	Manginao	PBO	32	18	17	15	NA	12	33	8	27	12	11	3	2	2	2	2	2	1	2	1	3	5	82	108	90	68	91	23	26	25	99	42	21	12	NA	NA	111
BB	732	Manginaho	2	1	1	68,5	87,5	96,5	83	NA	Manginao	PBO	36	19	16	14	NA	11	29	14	19	13	13	1	2	2	2	2	2	2	2	1	3	5	83	118	90	61	84	23	24	26	81	44	23	12	NA	0,5	143
BB	734	Manginaho	1	0.58	1	56	62,5	74	44	NA	NA	PBO	NA	NA	NA	NA	NA	NA	NA	NA	NA	NA	NA	NA	NA	NA	NA	NA	NA	NA	NA	NA	NA	NA	NA	NA	NA	NA	NA	NA	NA	NA	NA	NA	NA	NA	NA	NA	NA
BB	734	Manginaho	1	0.58	1	56	62,5	74	44	NA	NA	PBO	NA	NA	NA	NA	NA	NA	NA	NA	NA	NA	NA	NA	NA	NA	NA	NA	NA	NA	NA	NA	NA	NA	NA	NA	NA	NA	NA	NA	NA	NA	NA	NA	NA	NA	NA	NA	NA
BB	735	Manginaho	1	0.5	1	51,5	61	69,5	39	NA	Manginao	PBO	36	18	16	14	NA	11	33	7	22	13	13	3	2	2	1	2	2	1	2	1	3	5	85	112	85	73	99	23	21	24	69	43	22	11	NA	NA	125
BB	736	Manginaho	2	0.58	1	54,5	60,5	68,5	38	NA	NA	PBO	NA	NA	NA	NA	NA	NA	NA	NA	NA	NA	NA	NA	NA	NA	NA	NA	NA	NA	NA	NA	NA	NA	NA	NA	NA	NA	NA	NA	NA	NA	NA	NA	NA	NA	NA	NA	NA
BB	738	Manginaho	2	5	1	85	108,5	120	150	NA	Manginao	PBO	38	17	18	14	NA	12	37	13	NA	13	14	3	2	2	1	2	2	1	2	1	3	4	92	131	98	74	98	29	30	31	78	51	24	12	NA	1	194
BB	740	Manginaho	1	4	1	85	102	116	138	NA	NA	PBO	NA	NA	NA	NA	NA	NA	NA	NA	NA	NA	NA	NA	NA	NA	NA	NA	NA	NA	NA	NA	NA	NA	NA	NA	NA	NA	NA	NA	NA	NA	NA	NA	NA	NA	NA	NA	NA
BB	744	Manginaho	1	0.67	1	74	78	94,5	77	NA	Manginao	PBO	35	19	16	14	NA	12	35	10	30	15	12	1	2	2	1	2	2	1	2	1	3	5	90	123	95	70	100	26	25	28	69	46	20	12	NA	NA	162
BB	745	Manginaho	2	1	1	82	97	115	135	NA	Manginao	PBO	42	21	19	16	NA	13	35	6	26	14	13	3	2	2	1	2	2	2	2	1	3	5	95	138	98	70	95	27	30	32	104	49	26	13	NA	2	215
BB	748	Manginaho	2	7	1	94,5	111,5	127	178	NA	NA	PBO	NA	NA	NA	NA	NA	NA	NA	NA	NA	NA	NA	NA	NA	NA	NA	NA	NA	NA	NA	NA	NA	NA	NA	NA	NA	NA	NA	NA	NA	NA	NA	NA	NA	NA	NA	NA	NA
BB	751	Manginaho	2	0.83	1	74,3	86	96	81	NA	NA	PBO	NA	NA	NA	NA	NA	NA	NA	NA	NA	NA	NA	NA	NA	NA	NA	NA	NA	NA	NA	NA	NA	NA	NA	NA	NA	NA	NA	NA	NA	NA	NA	NA	NA	NA	NA	NA	NA
BB	752	Manginaho	2	0.5	1	67,5	74,5	82	53	NA	NA	PBO	NA	NA	NA	NA	NA	NA	NA	NA	NA	NA	NA	NA	NA	NA	NA	NA	NA	NA	NA	NA	NA	NA	NA	NA	NA	NA	NA	NA	NA	NA	NA	NA	NA	NA	NA	NA	NA
BB	753	Manginaho	1	0.58	1	54,4	66	76	46	NA	NA	PBO	NA	NA	NA	NA	NA	NA	NA	NA	NA	NA	NA	NA	NA	NA	NA	NA	NA	NA	NA	NA	NA	NA	NA	NA	NA	NA	NA	NA	NA	NA	NA	NA	NA	NA	NA	NA	NA
BB	754	Manginaho	2	8	1	91,7	112,5	126,5	178	NA	NA	PBO	NA	NA	NA	NA	NA	NA	NA	NA	NA	NA	NA	NA	NA	NA	NA	NA	NA	NA	NA	NA	NA	NA	NA	NA	NA	NA	NA	NA	NA	NA	NA	NA	NA	NA	NA	NA	NA
BB	755	Manginaho	2	1	1	73	81,5	91	71	NA	Manginao	PBO	35	18	16	15	NA	11	31	7	27	13	11	3	2	2	2	2	2	1	2	1	3	5	92	116	95	66	90	25	29	30	80	47	22	11	NA	0,5	138
BB	756	Manginaho	1	1	1	68,5	77,5	86	61	NA	NA	PBO	NA	NA	NA	NA	NA	NA	NA	NA	NA	NA	NA	NA	NA	NA	NA	NA	NA	NA	NA	NA	NA	NA	NA	NA	NA	NA	NA	NA	NA	NA	NA	NA	NA	NA	NA	NA	NA
BB	758	Manginaho	1	1,5	1	74	87,5	95,5	79	NA	Manginao	PBO	NA	NA	NA	NA	NA	NA	NA	6	NA	NA	15	3	2	2	1	2	2	1	2	1	3	2	89	118	94	74	104	26	27	29	87	49	24	12	NA	NA	143
BB	761	Manginaho	2	5	1	90,4	98,5	124	166	NA	Manginao	PBO	40	18	19	16	NA	13	36	14	25	16	12	3	2	2	2	2	2	1	2	1	3	1	98	144	102	76	104	32	33	33	84	55	27	14	NA	2	247
BB	765	Manginaho	1	5	1	101	119	135	210	NA	NA	PBO	NA	NA	NA	NA	NA	NA	NA	NA	NA	NA	NA	NA	NA	NA	NA	NA	NA	NA	NA	NA	NA	NA	NA	NA	NA	NA	NA	NA	NA	NA	NA	NA	NA	NA	NA	NA	NA
BB	767	Manginaho	1	4	1	88	116	120	150	NA	NA	PBO	NA	NA	NA	NA	NA	NA	NA	NA	NA	NA	NA	NA	NA	NA	NA	NA	NA	NA	NA	NA	NA	NA	NA	NA	NA	NA	NA	NA	NA	NA	NA	NA	NA	NA	NA	NA	NA
BB	768	Manginaho	1	2	1	84,2	84,5	109	116	NA	NA	PBO	NA	NA	NA	NA	NA	NA	NA	NA	NA	NA	NA	NA	NA	NA	NA	NA	NA	NA	NA	NA	NA	NA	NA	NA	NA	NA	NA	NA	NA	NA	NA	NA	NA	NA	NA	NA	NA
BB	772	Konsera	2	6	1	92	96	130	190	NA	Konsera	PBO	33	17	18	16	NA	12	35	12	22	12	13	3	2	2	1	2	2	1	2	1	3	2	95	130	98	76	103	26	28	34	92	52	24	11	NA	2	190
BB	775	Konsera	2	5	1	87	105	127	178	NA	NA	PBO	NA	NA	NA	NA	NA	NA	NA	NA	NA	NA	NA	NA	NA	NA	NA	NA	NA	NA	NA	NA	NA	NA	NA	NA	NA	NA	NA	NA	NA	NA	NA	NA	NA	NA	NA	NA	NA
BB	781	Konsera	1	4	1	87	117	127	178	NA	NA	PBO	NA	NA	NA	NA	NA	NA	NA	NA	NA	NA	NA	NA	NA	NA	NA	NA	NA	NA	NA	NA	NA	NA	NA	NA	NA	NA	NA	NA	NA	NA	NA	NA	NA	NA	NA	NA	NA
BB	782	Konsera	2	4	1	88	92	127	178	NA	NA	PBO	NA	NA	NA	NA	NA	NA	NA	NA	NA	NA	NA	NA	NA	NA	NA	NA	NA	NA	NA	NA	NA	NA	NA	NA	NA	NA	NA	NA	NA	NA	NA	NA	NA	NA	NA	NA	NA
BB	787	Konsera	1	1	1	69	81	85	59	NA	NA	PBO	NA	NA	NA	NA	NA	NA	NA	NA	NA	NA	NA	NA	NA	NA	NA	NA	NA	NA	NA	NA	NA	NA	NA	NA	NA	NA	NA	NA	NA	NA	NA	NA	NA	NA	NA	NA	NA
BB	788	Konsera	2	0.67	1	63	68	79	48	NA	Konsera	PBO	34	18	15	13	NA	11	32	2	14	19	13	3	2	2	1	2	2	1	2	1	3	5	80	102	90	63	86	22	23	24	83	40	20	12	NA	1	95
BB	789	Konsera	2	0.58	1	55	66	73	43	779	Konsera	PBO	33	17	15	13	NA	10	31	4	16	9	14	3	2	2	1	2	2	1	2	1	1	5	83	107	89	68	94	21	24	30	89	42	23	10	NA	1	110
BB	796	Konsera	1	2	1	82	88	106	107	NA	NA	PBO	NA	NA	NA	NA	NA	NA	NA	NA	NA	NA	NA	NA	NA	NA	NA	NA	NA	NA	NA	NA	NA	NA	NA	NA	NA	NA	NA	NA	NA	NA	NA	NA	NA	NA	NA	NA	NA
BB	798	Konsera	2	1	1	73	87	100	89	NA	NA	PBO	NA	NA	NA	NA	NA	NA	NA	NA	NA	NA	NA	NA	NA	NA	NA	NA	NA	NA	NA	NA	NA	NA	NA	NA	NA	NA	NA	NA	NA	NA	NA	NA	NA	NA	NA	NA	NA
BB	800	Konsera	1	0.33	1	65	69	71	41	NA	NA	PBO	NA	NA	NA	NA	NA	NA	NA	NA	NA	NA	NA	NA	NA	NA	NA	NA	NA	NA	NA	NA	NA	NA	NA	NA	NA	NA	NA	NA	NA	NA	NA	NA	NA	NA	NA	NA	NA
BB	902	Konsera	2	8	1	62	64	75	45	NA	NA	PBO	NA	NA	NA	NA	NA	NA	NA	NA	NA	NA	NA	NA	NA	NA	NA	NA	NA	NA	NA	NA	NA	NA	NA	NA	NA	NA	NA	NA	NA	NA	NA	NA	NA	NA	NA	NA	NA
BB	903	Konsera	2	2	1	80	92	120	150	NA	NA	PBO	NA	NA	NA	NA	NA	NA	NA	NA	NA	NA	NA	NA	NA	NA	NA	NA	NA	NA	NA	NA	NA	NA	NA	NA	NA	NA	NA	NA	NA	NA	NA	NA	NA	NA	NA	NA	NA
BB	905	Konsera	2	1	1	76	84	100	87	NA	NA	PBO	NA	NA	NA	NA	NA	NA	NA	NA	NA	NA	NA	NA	NA	NA	NA	NA	NA	NA	NA	NA	NA	NA	NA	NA	NA	NA	NA	NA	NA	NA	NA	NA	NA	NA	NA	NA	NA
BB	906	Konsera	2	4	1	95	114	133	202	NA	Konsera	PBO	41	20	18	16	NA	13	36	16	25	13	12	3	2	2	2	2	2	1	2	1	1	5	98	135	101	72	100	28	31	33	93	52	27	12	NA	0,5	210
BB	909	Konsera	1	0.67	1	62	66	80	50	NA	NA	PBO	NA	NA	NA	NA	NA	NA	NA	NA	NA	NA	NA	NA	NA	NA	NA	NA	NA	NA	NA	NA	NA	NA	NA	NA	NA	NA	NA	NA	NA	NA	NA	NA	NA	NA	NA	NA	NA
BB	911	Konsera	1	1	1	78	87	96	81	NA	NA	PBO	NA	NA	NA	NA	NA	NA	NA	NA	NA	NA	NA	NA	NA	NA	NA	NA	NA	NA	NA	NA	NA	NA	NA	NA	NA	NA	NA	NA	NA	NA	NA	NA	NA	NA	NA	NA	NA
BB	912	Konsera	2	1	1	84	100	113	125	NA	Konsera	PBO	39	19	18	14	NA	11	35	9	24	11	12	3	2	2	1	2	2	1	2	1	1	5	95	125	98	79	109	29	30	33	92	49	26	11	NA	2	170
BB	912	Konsera	2	1	1	84	100	113	125	NA	Konsera	PBO	39	19	18	14	NA	11	35	9	24	11	12	3	2	2	1	2	2	1	2	1	1	5	95	125	98	79	109	29	30	33	92	49	26	11	NA	2	170
BB	914	Konsera	2	10	1	91	101	131	194	NA	NA	PBO	NA	NA	NA	NA	NA	NA	NA	NA	NA	NA	NA	NA	NA	NA	NA	NA	NA	NA	NA	NA	NA	NA	NA	NA	NA	NA	NA	NA	NA	NA	NA	NA	NA	NA	NA	NA	NA
BB	915	Konsera	1	2	1	83	87	109	116	NA	NA	PBO	NA	NA	NA	NA	NA	NA	NA	NA	NA	NA	NA	NA	NA	NA	NA	NA	NA	NA	NA	NA	NA	NA	NA	NA	NA	NA	NA	NA	NA	NA	NA	NA	NA	NA	NA	NA	NA
BB	917	Konsera	2	1	1	82	95	106	107	NA	NA	PBO	NA	NA	NA	NA	NA	NA	NA	NA	NA	NA	NA	NA	NA	NA	NA	NA	NA	NA	NA	NA	NA	NA	NA	NA	NA	NA	NA	NA	NA	NA	NA	NA	NA	NA	NA	NA	NA
BB	922	Konsera	2	6	1	97	105	126	170	NA	NA	PBO	NA	NA	NA	NA	NA	NA	NA	NA	NA	NA	NA	NA	NA	NA	NA	NA	NA	NA	NA	NA	NA	NA	NA	NA	NA	NA	NA	NA	NA	NA	NA	NA	NA	NA	NA	NA	NA
BB	923	Konsera	1	1	1	95	96	116	138	NA	NA	PBO	NA	NA	NA	NA	NA	NA	NA	NA	NA	NA	NA	NA	NA	NA	NA	NA	NA	NA	NA	NA	NA	NA	NA	NA	NA	NA	NA	NA	NA	NA	NA	NA	NA	NA	NA	NA	NA
BB	924	Konsera	2	7	1	89	118	133	198	NA	NA	PBO	NA	NA	NA	NA	NA	NA	NA	NA	NA	NA	NA	NA	NA	NA	NA	NA	NA	NA	NA	NA	NA	NA	NA	NA	NA	NA	NA	NA	NA	NA	NA	NA	NA	NA	NA	NA	NA
BB	925	Konsera	2	2	1	83	92	109	116	NA	Konsera	PBO	36	18	17	15	NA	12	35	14	29	15	12	1	2	2	1	2	2	2	2	1	1	5	95	123	97	80	109	28	32	32	85	49	23	13	NA	2	162
BB	926	Konsera	2	3	1	91	95	133	198	NA	Konsera	PBO	40	18	17	15	NA	12	34	10	27	14	11	3	2	2	1	2	2	1	2	1	1	5	93	131	97	78	108	27	29	32	96	52	26	13	NA	3	194
BB	930	Konsera	1	2	1	87	101	125	170	NA	NA	PBO	NA	NA	NA	NA	NA	NA	NA	NA	NA	NA	NA	NA	NA	NA	NA	NA	NA	NA	NA	NA	NA	NA	NA	NA	NA	NA	NA	NA	NA	NA	NA	NA	NA	NA	NA	NA	NA
BB	934	Hella	2	4	1	90,5	114	119	146	NA	NA	PBO	NA	NA	NA	NA	NA	NA	NA	NA	NA	NA	NA	NA	NA	NA	NA	NA	NA	NA	NA	NA	NA	NA	NA	NA	NA	NA	NA	NA	NA	NA	NA	NA	NA	NA	NA	NA	NA
BB	935	Hella	1	1	1	64,2	69,5	81	51	NA	NA	PBO	NA	NA	NA	NA	NA	NA	NA	NA	NA	NA	NA	NA	NA	NA	NA	NA	NA	NA	NA	NA	NA	NA	NA	NA	NA	NA	NA	NA	NA	NA	NA	NA	NA	NA	NA	NA	NA
BB	935	Hella	1	1	1	64,2	69,5	81	51	NA	NA	PBO	NA	NA	NA	NA	NA	NA	NA	NA	NA	NA	NA	NA	NA	NA	NA	NA	NA	NA	NA	NA	NA	NA	NA	NA	NA	NA	NA	NA	NA	NA	NA	NA	NA	NA	NA	NA	NA
BB	937	Hella	2	2	1	84,1	89	117	140	NA	NA	PBO	NA	NA	NA	NA	NA	NA	NA	NA	NA	NA	NA	NA	NA	NA	NA	NA	NA	NA	NA	NA	NA	NA	NA	NA	NA	NA	NA	NA	NA	NA	NA	NA	NA	NA	NA	NA	NA
BB	939	Hella	2	5	1	92	106,5	126	174	NA	NA	PBO	NA	NA	NA	NA	NA	NA	NA	NA	NA	NA	NA	NA	NA	NA	NA	NA	NA	NA	NA	NA	NA	NA	NA	NA	NA	NA	NA	NA	NA	NA	NA	NA	NA	NA	NA	NA	NA
BB	940	Hella	2	18	1	87,6	112	126	174	NA	NA	PBO	NA	NA	NA	NA	NA	NA	NA	NA	NA	NA	NA	NA	NA	NA	NA	NA	NA	NA	NA	NA	NA	NA	NA	NA	NA	NA	NA	NA	NA	NA	NA	NA	NA	NA	NA	NA	NA
BB	941	Hella	2	2	1	88,4	104	116	138	NA	NA	PBO	NA	NA	NA	NA	NA	NA	NA	NA	NA	NA	NA	NA	NA	NA	NA	NA	NA	NA	NA	NA	NA	NA	NA	NA	NA	NA	NA	NA	NA	NA	NA	NA	NA	NA	NA	NA	NA
BB	942	Hella	2	8	1	91,6	115	127,5	178	NA	NA	PBO	NA	NA	NA	NA	NA	NA	NA	NA	NA	NA	NA	NA	NA	NA	NA	NA	NA	NA	NA	NA	NA	NA	NA	NA	NA	NA	NA	NA	NA	NA	NA	NA	NA	NA	NA	NA	NA
BB	943	Hella	2	5	2	100	109	130	190	NA	NA	PBO	NA	NA	NA	NA	NA	NA	NA	NA	NA	NA	NA	NA	NA	NA	NA	NA	NA	NA	NA	NA	NA	NA	NA	NA	NA	NA	NA	NA	NA	NA	NA	NA	NA	NA	NA	NA	NA
BB	945	Hella	2	3	1	85,5	94,5	118,5	143	NA	NA	PBO	NA	NA	NA	NA	NA	NA	NA	NA	NA	NA	NA	NA	NA	NA	NA	NA	NA	NA	NA	NA	NA	NA	NA	NA	NA	NA	NA	NA	NA	NA	NA	NA	NA	NA	NA	NA	NA
BB	949	Hella	2	0.42	1	64	67	80	50	NA	NA	PBO	NA	NA	NA	NA	NA	NA	NA	NA	NA	NA	NA	NA	NA	NA	NA	NA	NA	NA	NA	NA	NA	NA	NA	NA	NA	NA	NA	NA	NA	NA	NA	NA	NA	NA	NA	NA	NA
BB	950	Hella	2	0.42	1	72,2	90	96	81	NA	NA	PBO	NA	NA	NA	NA	NA	NA	NA	NA	NA	NA	NA	NA	NA	NA	NA	NA	NA	NA	NA	NA	NA	NA	NA	NA	NA	NA	NA	NA	NA	NA	NA	NA	NA	NA	NA	NA	NA
BB	951	Hella	2	14	1	89,6	113,5	199	188	NA	NA	PBO	NA	NA	NA	NA	NA	NA	NA	NA	NA	NA	NA	NA	NA	NA	NA	NA	NA	NA	NA	NA	NA	NA	NA	NA	NA	NA	NA	NA	NA	NA	NA	NA	NA	NA	NA	NA	NA
BB	952	Hella	1	6	1	86,5	118,5	129	188	NA	NA	PBO	NA	NA	NA	NA	NA	NA	NA	NA	NA	NA	NA	NA	NA	NA	NA	NA	NA	NA	NA	NA	NA	NA	NA	NA	NA	NA	NA	NA	NA	NA	NA	NA	NA	NA	NA	NA	NA
BB	953	Hella	1	0.25	1	60,6	71	76	46	NA	NA	PBO	NA	NA	NA	NA	NA	NA	NA	NA	NA	NA	NA	NA	NA	NA	NA	NA	NA	NA	NA	NA	NA	NA	NA	NA	NA	NA	NA	NA	NA	NA	NA	NA	NA	NA	NA	NA	NA
BB	955	Hella	2	4	1	90	121	135	210	NA	NA	PBO	NA	NA	NA	NA	NA	NA	NA	NA	NA	NA	NA	NA	NA	NA	NA	NA	NA	NA	NA	NA	NA	NA	NA	NA	NA	NA	NA	NA	NA	NA	NA	NA	NA	NA	NA	NA	NA
BB	957	Hella	2	7	1	87,7	112,5	122	158	NA	NA	PBO	NA	NA	NA	NA	NA	NA	NA	NA	NA	NA	NA	NA	NA	NA	NA	NA	NA	NA	NA	NA	NA	NA	NA	NA	NA	NA	NA	NA	NA	NA	NA	NA	NA	NA	NA	NA	NA
BB	958	Hella	1	0.58	2	70,2	76	90	69	NA	NA	PBO	NA	NA	NA	NA	NA	NA	NA	NA	NA	NA	NA	NA	NA	NA	NA	NA	NA	NA	NA	NA	NA	NA	NA	NA	NA	NA	NA	NA	NA	NA	NA	NA	NA	NA	NA	NA	NA
BB	960	Hella	2	7	1	90,2	109	132	198	NA	NA	PBO	NA	NA	NA	NA	NA	NA	NA	NA	NA	NA	NA	NA	NA	NA	NA	NA	NA	NA	NA	NA	NA	NA	NA	NA	NA	NA	NA	NA	NA	NA	NA	NA	NA	NA	NA	NA	NA
BB	961	Hella	1	4	1	82,3	91	113	128	NA	NA	PBO	NA	NA	NA	NA	NA	NA	NA	NA	NA	NA	NA	NA	NA	NA	NA	NA	NA	NA	NA	NA	NA	NA	NA	NA	NA	NA	NA	NA	NA	NA	NA	NA	NA	NA	NA	NA	NA
BB	962	Hella	2	2	1	88,3	91	113	128	NA	NA	PBO	NA	NA	NA	NA	NA	NA	NA	NA	NA	NA	NA	NA	NA	NA	NA	NA	NA	NA	NA	NA	NA	NA	NA	NA	NA	NA	NA	NA	NA	NA	NA	NA	NA	NA	NA	NA	NA
BB	963	Hella	1	3	1	82,4	107	111	122	NA	NA	PBO	NA	NA	NA	NA	NA	NA	NA	NA	NA	NA	NA	NA	NA	NA	NA	NA	NA	NA	NA	NA	NA	NA	NA	NA	NA	NA	NA	NA	NA	NA	NA	NA	NA	NA	NA	NA	NA
BB	964	Hella	1	3	1	89,2	116	138	225	NA	NA	PBO	NA	NA	NA	NA	NA	NA	NA	NA	NA	NA	NA	NA	NA	NA	NA	NA	NA	NA	NA	NA	NA	NA	NA	NA	NA	NA	NA	NA	NA	NA	NA	NA	NA	NA	NA	NA	NA
BB	965	Hella	1	0.5	1	71	89	100	89	NA	NA	PBO	NA	NA	NA	NA	NA	NA	NA	NA	NA	NA	NA	NA	NA	NA	NA	NA	NA	NA	NA	NA	NA	NA	NA	NA	NA	NA	NA	NA	NA	NA	NA	NA	NA	NA	NA	NA	NA
BB	966	Hella	2	0.42	1	73,5	97	99	87	NA	NA	PBO	NA	NA	NA	NA	NA	NA	NA	NA	NA	NA	NA	NA	NA	NA	NA	NA	NA	NA	NA	NA	NA	NA	NA	NA	NA	NA	NA	NA	NA	NA	NA	NA	NA	NA	NA	NA	NA
BB	967	Konsera	2	0.33	1	60	65	74	44	NA	Konsera	PBO	34	18	16	13	NA	10	30	3	17	11	15	3	2	2	1	2	2	1	2	1	1	5	81	107	86	70	97	25	24	24	68	42	19	10	NA	0,5	110
BB	970	Konsera	2	0.33	1	68	78	84	57	NA	NA	PBO	NA	NA	NA	NA	NA	NA	NA	NA	NA	NA	NA	NA	NA	NA	NA	NA	NA	NA	NA	NA	NA	NA	NA	NA	NA	NA	NA	NA	NA	NA	NA	NA	NA	NA	NA	NA	NA
BB	971	Konsera	2	0.33	1	70	86	89	67	NA	Konsera	PBO	33	18	16	14	NA	11	31	4	17	12	12	1	2	2	2	2	2	1	2	1	3	5	86	116	90	75	95	20	25	28	79	45	22	10	NA	0,5	138
BB	974	Konsera	1	2	1	86	94	121	151	NA	NA	PBO	NA	NA	NA	NA	NA	NA	NA	NA	NA	NA	NA	NA	NA	NA	NA	NA	NA	NA	NA	NA	NA	NA	NA	NA	NA	NA	NA	NA	NA	NA	NA	NA	NA	NA	NA	NA	NA
BB	976	Konsera	2	4	1	89	108	117	140	NA	NA	PBO	NA	NA	NA	NA	NA	NA	NA	NA	NA	NA	NA	NA	NA	NA	NA	NA	NA	NA	NA	NA	NA	NA	NA	NA	NA	NA	NA	NA	NA	NA	NA	NA	NA	NA	NA	NA	NA
BB	978	Konsera	1	3	1	89	109	129	188	NA	NA	PBO	NA	NA	NA	NA	NA	NA	NA	NA	NA	NA	NA	NA	NA	NA	NA	NA	NA	NA	NA	NA	NA	NA	NA	NA	NA	NA	NA	NA	NA	NA	NA	NA	NA	NA	NA	NA	NA
BB	979	Konsera	2	1	1	75	85	107	110	NA	NA	PBO	NA	NA	NA	NA	NA	NA	NA	NA	NA	NA	NA	NA	NA	NA	NA	NA	NA	NA	NA	NA	NA	NA	NA	NA	NA	NA	NA	NA	NA	NA	NA	NA	NA	NA	NA	NA	NA
BB	980	Konsera	1	2	1	80	87	102	95	NA	NA	PBO	NA	NA	NA	NA	NA	NA	NA	NA	NA	NA	NA	NA	NA	NA	NA	NA	NA	NA	NA	NA	NA	NA	NA	NA	NA	NA	NA	NA	NA	NA	NA	NA	NA	NA	NA	NA	NA
BB	983	Konsera	1	2	1	95	107	110	119	NA	NA	PBO	NA	NA	NA	NA	NA	NA	NA	NA	NA	NA	NA	NA	NA	NA	NA	NA	NA	NA	NA	NA	NA	NA	NA	NA	NA	NA	NA	NA	NA	NA	NA	NA	NA	NA	NA	NA	NA
BB	984	Konsera	2	1	1	74	92	102	95	NA	Konsera	PBO	38	19	17	15	NA	11	33	6	25	14	11	3	2	NA	2	2	2	2	2	1	1	5	83	115	91	67	95	30	24	26	71	46	23	10	NA	1,5	135
BB	986	Konsera	1	1	1	73	87	99	87	NA	NA	PBO	NA	NA	NA	NA	NA	NA	NA	NA	NA	NA	NA	NA	NA	NA	NA	NA	NA	NA	NA	NA	NA	NA	NA	NA	NA	NA	NA	NA	NA	NA	NA	NA	NA	NA	NA	NA	NA
BB	987	Bakadjara	1	0.42	1	67	86	87	63	NA	NA	PBO	NA	NA	NA	NA	NA	NA	NA	NA	NA	NA	NA	NA	NA	NA	NA	NA	NA	NA	NA	NA	NA	NA	NA	NA	NA	NA	NA	NA	NA	NA	NA	NA	NA	NA	NA	NA	NA
BB	989	Bakadjara	2	0.42	1	67	73	82	53	NA	NA	PBO	NA	NA	NA	NA	NA	NA	NA	NA	NA	NA	NA	NA	NA	NA	NA	NA	NA	NA	NA	NA	NA	NA	NA	NA	NA	NA	NA	NA	NA	NA	NA	NA	NA	NA	NA	NA	NA
BB	990	Bakadjara	2	0.33	1	77	78	85	59	NA	NA	PBO	NA	NA	NA	NA	NA	NA	NA	NA	NA	NA	NA	NA	NA	NA	NA	NA	NA	NA	NA	NA	NA	NA	NA	NA	NA	NA	NA	NA	NA	NA	NA	NA	NA	NA	NA	NA	NA
BB	991	Bakadjara	1	0.33	1	77	9	85	59	NA	NA	PBO	NA	NA	NA	NA	NA	NA	NA	NA	NA	NA	NA	NA	NA	NA	NA	NA	NA	NA	NA	NA	NA	NA	NA	NA	NA	NA	NA	NA	NA	NA	NA	NA	NA	NA	NA	NA	NA
BB	992	Bakadjara	1	0.5	1	76	80	94	77	NA	Bakadjara	PBO	37	18	16	14	NA	11	32	11	28	13	12	3	2	2	2	2	2	2	2	1	2	5	90	110	95	63	92	29	22	24	82	49	21	8	NA	NA	119
BB	993	Bakadjara	1	1	1	83	97	98	85	NA	NA	PBO	NA	NA	NA	NA	NA	NA	NA	NA	NA	NA	NA	NA	NA	NA	NA	NA	NA	NA	NA	NA	NA	NA	NA	NA	NA	NA	NA	NA	NA	NA	NA	NA	NA	NA	NA	NA	NA
BB	994	Bakadjara	1	0.5	1	84	98	105	104	NA	NA	PBO	NA	NA	NA	NA	NA	NA	NA	NA	NA	NA	NA	NA	NA	NA	NA	NA	NA	NA	NA	NA	NA	NA	NA	NA	NA	NA	NA	NA	NA	NA	NA	NA	NA	NA	NA	NA	NA
BB	995	Bakadjara	2	1	1	83	99	106	107	NA	NA	PBO	NA	NA	NA	NA	NA	NA	NA	NA	NA	NA	NA	NA	NA	NA	NA	NA	NA	NA	NA	NA	NA	NA	NA	NA	NA	NA	NA	NA	NA	NA	NA	NA	NA	NA	NA	NA	NA
BB	996	Bakadjara	2	1	1	89	91	106	107	NA	NA	PBO	NA	NA	NA	NA	NA	NA	NA	NA	NA	NA	NA	NA	NA	NA	NA	NA	NA	NA	NA	NA	NA	NA	NA	NA	NA	NA	NA	NA	NA	NA	NA	NA	NA	NA	NA	NA	NA
BB	997	Bakadjara	2	6	1	95	123	123	162	NA	NA	PBO	NA	NA	NA	NA	NA	NA	NA	NA	NA	NA	NA	NA	NA	NA	NA	NA	NA	NA	NA	NA	NA	NA	NA	NA	NA	NA	NA	NA	NA	NA	NA	NA	NA	NA	NA	NA	NA
BB	998	Bakadjara	1	0.33	1	63	69	72	42	NA	NA	PBO	NA	NA	NA	NA	NA	NA	NA	NA	NA	NA	NA	NA	NA	NA	NA	NA	NA	NA	NA	NA	NA	NA	NA	NA	NA	NA	NA	NA	NA	NA	NA	NA	NA	NA	NA	NA	NA
[truncated: 12 more columns]
