# Supplementary material for: Genome-wide association study of trypanosome prevalence and morphometric traits in purebred and crossbred Baoulé cattle of Burkina Faso
Source: PLoS One. 2021 Aug 5;16(8):e0255089. doi: 10.1371/journal.pone.0255089 (PMC8341487; doi:10.1371/journal.pone.0255089)
Supplement: S1 File — (ZIP) [file pone.0255089.s017.zip › LoCaBreedRegions.bim]

0	ARS-BFGL-BAC-11718	0	0	A	B
0	ARS-BFGL-BAC-20057	0	0	A	B
0	ARS-BFGL-BAC-2446	0	0	A	B
0	ARS-BFGL-BAC-29190	0	0	A	B
0	ARS-BFGL-BAC-34029	0	0	B	A
0	ARS-BFGL-BAC-36257	0	0	B	A
0	ARS-BFGL-BAC-36902	0	0	B	A
0	ARS-BFGL-BAC-779	0	0	B	A
0	ARS-BFGL-NGS-100479	0	0	A	B
0	ARS-BFGL-NGS-100594	0	0	A	B
0	ARS-BFGL-NGS-100614	0	0	B	A
0	ARS-BFGL-NGS-101098	0	0	A	B
0	ARS-BFGL-NGS-101114	0	0	B	A
0	ARS-BFGL-NGS-10202	0	0	B	A
0	ARS-BFGL-NGS-102129	0	0	A	B
0	ARS-BFGL-NGS-102719	0	0	A	B
0	ARS-BFGL-NGS-103383	0	0	B	A
0	ARS-BFGL-NGS-103387	0	0	A	B
0	ARS-BFGL-NGS-103806	0	0	B	A
0	ARS-BFGL-NGS-104060	0	0	A	B
0	ARS-BFGL-NGS-104392	0	0	B	A
0	ARS-BFGL-NGS-104549	0	0	A	B
0	ARS-BFGL-NGS-105595	0	0	B	A
0	ARS-BFGL-NGS-106346	0	0	A	B
0	ARS-BFGL-NGS-106936	0	0	B	A
0	ARS-BFGL-NGS-107035	0	0	A	B
0	ARS-BFGL-NGS-107073	0	0	A	B
0	ARS-BFGL-NGS-107405	0	0	A	B
0	ARS-BFGL-NGS-107516	0	0	B	A
0	ARS-BFGL-NGS-108136	0	0	B	A
0	ARS-BFGL-NGS-1087	0	0	B	A
0	ARS-BFGL-NGS-109055	0	0	A	B
0	ARS-BFGL-NGS-109184	0	0	B	A
0	ARS-BFGL-NGS-109955	0	0	B	A
0	ARS-BFGL-NGS-110014	0	0	A	B
0	ARS-BFGL-NGS-110168	0	0	B	A
0	ARS-BFGL-NGS-110476	0	0	B	A
0	ARS-BFGL-NGS-110728	0	0	A	B
0	ARS-BFGL-NGS-110948	0	0	B	A
0	ARS-BFGL-NGS-111004	0	0	B	A
0	ARS-BFGL-NGS-111260	0	0	A	B
0	ARS-BFGL-NGS-111311	0	0	B	A
0	ARS-BFGL-NGS-111321	0	0	B	A
0	ARS-BFGL-NGS-111804	0	0	A	B
0	ARS-BFGL-NGS-111893	0	0	B	A
0	ARS-BFGL-NGS-112349	0	0	A	B
0	ARS-BFGL-NGS-112741	0	0	A	B
0	ARS-BFGL-NGS-112742	0	0	A	B
0	ARS-BFGL-NGS-113387	0	0	A	B
0	ARS-BFGL-NGS-114385	0	0	B	A
0	ARS-BFGL-NGS-114393	0	0	B	A
0	ARS-BFGL-NGS-114541	0	0	A	B
0	ARS-BFGL-NGS-114722	0	0	A	B
0	ARS-BFGL-NGS-115239	0	0	A	B
0	ARS-BFGL-NGS-115485	0	0	B	A
0	ARS-BFGL-NGS-115688	0	0	B	A
0	ARS-BFGL-NGS-116294	0	0	A	B
0	ARS-BFGL-NGS-116322	0	0	B	A
0	ARS-BFGL-NGS-116907	0	0	A	B
0	ARS-BFGL-NGS-116985	0	0	B	A
0	ARS-BFGL-NGS-117324	0	0	A	B
0	ARS-BFGL-NGS-117534	0	0	A	B
0	ARS-BFGL-NGS-117757	0	0	A	B
0	ARS-BFGL-NGS-117831	0	0	A	B
0	ARS-BFGL-NGS-118045	0	0	B	A
0	ARS-BFGL-NGS-118162	0	0	A	B
0	ARS-BFGL-NGS-118293	0	0	B	A
0	ARS-BFGL-NGS-118343	0	0	A	B
0	ARS-BFGL-NGS-118700	0	0	B	A
0	ARS-BFGL-NGS-11874	0	0	A	B
0	ARS-BFGL-NGS-119234	0	0	B	A
0	ARS-BFGL-NGS-119249	0	0	A	B
0	ARS-BFGL-NGS-119716	0	0	B	A
0	ARS-BFGL-NGS-119777	0	0	A	B
0	ARS-BFGL-NGS-119881	0	0	B	A
0	ARS-BFGL-NGS-12556	0	0	A	B
0	ARS-BFGL-NGS-12877	0	0	B	A
0	ARS-BFGL-NGS-14083	0	0	A	B
0	ARS-BFGL-NGS-14154	0	0	A	B
0	ARS-BFGL-NGS-14337	0	0	B	A
0	ARS-BFGL-NGS-14357	0	0	B	A
0	ARS-BFGL-NGS-14492	0	0	A	B
0	ARS-BFGL-NGS-14644	0	0	B	A
0	ARS-BFGL-NGS-14671	0	0	B	A
0	ARS-BFGL-NGS-15485	0	0	B	A
0	ARS-BFGL-NGS-16731	0	0	A	B
0	ARS-BFGL-NGS-16794	0	0	A	B
0	ARS-BFGL-NGS-17212	0	0	0	0
0	ARS-BFGL-NGS-1812	0	0	A	B
0	ARS-BFGL-NGS-18716	0	0	B	A
0	ARS-BFGL-NGS-18900	0	0	A	B
0	ARS-BFGL-NGS-19038	0	0	A	B
0	ARS-BFGL-NGS-19469	0	0	A	B
0	ARS-BFGL-NGS-19655	0	0	A	B
0	ARS-BFGL-NGS-20197	0	0	A	B
0	ARS-BFGL-NGS-20506	0	0	A	B
0	ARS-BFGL-NGS-2133	0	0	B	A
0	ARS-BFGL-NGS-21330	0	0	A	B
0	ARS-BFGL-NGS-21715	0	0	B	A
0	ARS-BFGL-NGS-22239	0	0	A	B
0	ARS-BFGL-NGS-22907	0	0	B	A
0	ARS-BFGL-NGS-2331	0	0	A	B
0	ARS-BFGL-NGS-24797	0	0	B	A
0	ARS-BFGL-NGS-2501	0	0	A	B
0	ARS-BFGL-NGS-25179	0	0	B	A
0	ARS-BFGL-NGS-25278	0	0	B	A
0	ARS-BFGL-NGS-25836	0	0	A	B
0	ARS-BFGL-NGS-26618	0	0	B	A
0	ARS-BFGL-NGS-26893	0	0	A	B
0	ARS-BFGL-NGS-27581	0	0	B	A
0	ARS-BFGL-NGS-27890	0	0	B	A
0	ARS-BFGL-NGS-28132	0	0	A	B
0	ARS-BFGL-NGS-28271	0	0	A	B
0	ARS-BFGL-NGS-2945	0	0	A	B
0	ARS-BFGL-NGS-29453	0	0	A	B
0	ARS-BFGL-NGS-30033	0	0	A	B
0	ARS-BFGL-NGS-31287	0	0	A	B
0	ARS-BFGL-NGS-31544	0	0	A	B
0	ARS-BFGL-NGS-31585	0	0	B	A
0	ARS-BFGL-NGS-31728	0	0	A	B
0	ARS-BFGL-NGS-33535	0	0	A	B
0	ARS-BFGL-NGS-34508	0	0	B	A
0	ARS-BFGL-NGS-34568	0	0	B	A
0	ARS-BFGL-NGS-34923	0	0	A	B
0	ARS-BFGL-NGS-3555	0	0	0	0
0	ARS-BFGL-NGS-35935	0	0	B	A
0	ARS-BFGL-NGS-35956	0	0	A	B
0	ARS-BFGL-NGS-36064	0	0	B	A
0	ARS-BFGL-NGS-36892	0	0	A	B
0	ARS-BFGL-NGS-37438	0	0	A	B
0	ARS-BFGL-NGS-37942	0	0	A	B
0	ARS-BFGL-NGS-37982	0	0	A	B
0	ARS-BFGL-NGS-38779	0	0	B	A
0	ARS-BFGL-NGS-3885	0	0	A	B
0	ARS-BFGL-NGS-38953	0	0	B	A
0	ARS-BFGL-NGS-39469	0	0	B	A
0	ARS-BFGL-NGS-39839	0	0	B	A
0	ARS-BFGL-NGS-40557	0	0	B	A
0	ARS-BFGL-NGS-40776	0	0	B	A
0	ARS-BFGL-NGS-40820	0	0	B	A
0	ARS-BFGL-NGS-41400	0	0	A	B
0	ARS-BFGL-NGS-41612	0	0	A	B
0	ARS-BFGL-NGS-42002	0	0	A	B
0	ARS-BFGL-NGS-42178	0	0	B	A
0	ARS-BFGL-NGS-42664	0	0	B	A
0	ARS-BFGL-NGS-42677	0	0	B	A
0	ARS-BFGL-NGS-4312	0	0	A	B
0	ARS-BFGL-NGS-43536	0	0	A	B
0	ARS-BFGL-NGS-44026	0	0	A	B
0	ARS-BFGL-NGS-44106	0	0	A	B
0	ARS-BFGL-NGS-44611	0	0	B	A
0	ARS-BFGL-NGS-4661	0	0	A	B
0	ARS-BFGL-NGS-4700	0	0	B	A
0	ARS-BFGL-NGS-48030	0	0	A	B
0	ARS-BFGL-NGS-4875	0	0	A	B
0	ARS-BFGL-NGS-5283	0	0	B	A
0	ARS-BFGL-NGS-52849	0	0	B	A
0	ARS-BFGL-NGS-53579	0	0	B	A
0	ARS-BFGL-NGS-5504	0	0	A	B
0	ARS-BFGL-NGS-57821	0	0	B	A
0	ARS-BFGL-NGS-58357	0	0	B	A
0	ARS-BFGL-NGS-59041	0	0	B	A
0	ARS-BFGL-NGS-6038	0	0	A	B
0	ARS-BFGL-NGS-60509	0	0	A	B
0	ARS-BFGL-NGS-61452	0	0	B	A
0	ARS-BFGL-NGS-6151	0	0	A	B
0	ARS-BFGL-NGS-61793	0	0	A	B
0	ARS-BFGL-NGS-63064	0	0	B	A
0	ARS-BFGL-NGS-63224	0	0	A	B
0	ARS-BFGL-NGS-64128	0	0	B	A
0	ARS-BFGL-NGS-64276	0	0	B	A
0	ARS-BFGL-NGS-64320	0	0	A	B
0	ARS-BFGL-NGS-6438	0	0	A	B
0	ARS-BFGL-NGS-64672	0	0	A	B
0	ARS-BFGL-NGS-65082	0	0	A	B
0	ARS-BFGL-NGS-65373	0	0	A	B
0	ARS-BFGL-NGS-65726	0	0	A	B
0	ARS-BFGL-NGS-67260	0	0	A	B
0	ARS-BFGL-NGS-68143	0	0	A	B
0	ARS-BFGL-NGS-68709	0	0	B	A
0	ARS-BFGL-NGS-69065	0	0	B	A
0	ARS-BFGL-NGS-69626	0	0	0	0
0	ARS-BFGL-NGS-70327	0	0	B	A
0	ARS-BFGL-NGS-71316	0	0	B	A
0	ARS-BFGL-NGS-71975	0	0	A	B
0	ARS-BFGL-NGS-73119	0	0	B	A
0	ARS-BFGL-NGS-73398	0	0	A	B
0	ARS-BFGL-NGS-73571	0	0	A	B
0	ARS-BFGL-NGS-74330	0	0	A	B
0	ARS-BFGL-NGS-75444	0	0	A	B
0	ARS-BFGL-NGS-76278	0	0	A	B
0	ARS-BFGL-NGS-76328	0	0	A	B
0	ARS-BFGL-NGS-77121	0	0	B	A
0	ARS-BFGL-NGS-7814	0	0	A	B
0	ARS-BFGL-NGS-78172	0	0	B	A
0	ARS-BFGL-NGS-79944	0	0	B	A
0	ARS-BFGL-NGS-81322	0	0	B	A
0	ARS-BFGL-NGS-8401	0	0	A	B
0	ARS-BFGL-NGS-84321	0	0	B	A
0	ARS-BFGL-NGS-84893	0	0	B	A
0	ARS-BFGL-NGS-85383	0	0	A	B
0	ARS-BFGL-NGS-86767	0	0	B	A
0	ARS-BFGL-NGS-88133	0	0	B	A
0	ARS-BFGL-NGS-89678	0	0	B	A
0	ARS-BFGL-NGS-89773	0	0	A	B
0	ARS-BFGL-NGS-91532	0	0	A	B
0	ARS-BFGL-NGS-91745	0	0	A	B
0	ARS-BFGL-NGS-91937	0	0	A	B
0	ARS-BFGL-NGS-93211	0	0	A	B
0	ARS-BFGL-NGS-97739	0	0	A	B
0	ARS-BFGL-NGS-97871	0	0	A	B
0	ARS-BFGL-NGS-99549	0	0	B	A
0	BovineHD0100000504	0	0	A	B
0	BovineHD0100000593	0	0	A	B
0	BovineHD0100000784	0	0	A	B
0	BovineHD0100000973	0	0	B	A
0	BovineHD0100001269	0	0	B	A
0	BovineHD0100002343	0	0	A	B
0	BovineHD0100002572	0	0	B	A
0	BovineHD0100002609	0	0	A	B
0	BovineHD0100002937	0	0	B	A
0	BovineHD0100004263	0	0	B	A
0	BovineHD0100005338	0	0	B	A
0	BovineHD0100005398	0	0	B	A
0	BovineHD0100005431	0	0	B	A
0	BovineHD0100006888	0	0	A	B
0	BovineHD0100009316	0	0	B	A
0	BovineHD0100010080	0	0	A	B
0	BovineHD0100010281	0	0	A	B
0	BovineHD0100010673	0	0	A	B
0	BovineHD0100010880	0	0	A	B
0	BovineHD0100011828	0	0	A	B
0	BovineHD0100013198	0	0	A	B
0	BovineHD0100014345	0	0	B	A
0	BovineHD0100015205	0	0	B	A
0	BovineHD0100016075	0	0	A	B
0	BovineHD0100017639	0	0	A	B
0	BovineHD0100018359	0	0	B	A
0	BovineHD0100020617	0	0	A	B
0	BovineHD0100021855	0	0	A	B
0	BovineHD0100022137	0	0	B	A
0	BovineHD0100022305	0	0	B	A
0	BovineHD0100022361	0	0	A	B
0	BovineHD0100022390	0	0	B	A
0	BovineHD0100022977	0	0	B	A
0	BovineHD0100023352	0	0	A	B
0	BovineHD0100023529	0	0	B	A
0	BovineHD0100023625	0	0	B	A
0	BovineHD0100024492	0	0	B	A
0	BovineHD0100024730	0	0	A	B
0	BovineHD0100028133	0	0	B	A
0	BovineHD0100028853	0	0	B	A
0	BovineHD0100030109	0	0	A	B
0	BovineHD0100032292	0	0	A	B
0	BovineHD0100033461	0	0	B	A
0	BovineHD0100033504	0	0	A	B
0	BovineHD0100034700	0	0	B	A
0	BovineHD0100034887	0	0	B	A
0	BovineHD0100035509	0	0	B	A
0	BovineHD0100036382	0	0	A	B
0	BovineHD0100037405	0	0	B	A
0	BovineHD0100037691	0	0	A	B
0	BovineHD0100037693	0	0	B	A
0	BovineHD0100037694	0	0	A	B
0	BovineHD0100037696	0	0	B	A
0	BovineHD0100037699	0	0	A	B
0	BovineHD0100037700	0	0	B	A
0	BovineHD0100037701	0	0	A	B
0	BovineHD0100037702	0	0	B	A
0	BovineHD0100037703	0	0	A	B
0	BovineHD0100037704	0	0	A	B
0	BovineHD0100037705	0	0	A	B
0	BovineHD0100037708	0	0	A	B
0	BovineHD0100037710	0	0	A	B
0	BovineHD0100037712	0	0	B	A
0	BovineHD0100037713	0	0	A	B
0	BovineHD0100037715	0	0	A	B
0	BovineHD0100037716	0	0	B	A
0	BovineHD0100037717	0	0	A	B
0	BovineHD0100037718	0	0	A	B
0	BovineHD0100037719	0	0	B	A
0	BovineHD0100037720	0	0	B	A
0	BovineHD0100037722	0	0	A	B
0	BovineHD0100037728	0	0	A	B
0	BovineHD0100037731	0	0	B	A
0	BovineHD0100037732	0	0	B	A
0	BovineHD0100037734	0	0	A	B
0	BovineHD0100037735	0	0	B	A
0	BovineHD0100037736	0	0	A	B
0	BovineHD0100037737	0	0	A	B
0	BovineHD0100037741	0	0	B	A
0	BovineHD0100037742	0	0	A	B
0	BovineHD0100037743	0	0	B	A
0	BovineHD0100037748	0	0	B	A
0	BovineHD0100037749	0	0	A	B
0	BovineHD0100037751	0	0	B	A
0	BovineHD0100037752	0	0	A	B
0	BovineHD0100037753	0	0	B	A
0	BovineHD0100037754	0	0	B	A
0	BovineHD0100037755	0	0	A	B
0	BovineHD0100037756	0	0	A	B
0	BovineHD0100037757	0	0	A	B
0	BovineHD0100037758	0	0	A	B
0	BovineHD0100037759	0	0	A	B
0	BovineHD0100037761	0	0	B	A
0	BovineHD0100037763	0	0	B	A
0	BovineHD0100037764	0	0	A	B
0	BovineHD0100037765	0	0	A	B
0	BovineHD0100037766	0	0	A	B
0	BovineHD0100037767	0	0	A	B
0	BovineHD0100037768	0	0	A	B
0	BovineHD0100037769	0	0	B	A
0	BovineHD0100037926	0	0	A	B
0	BovineHD0100038144	0	0	B	A
0	BovineHD0100039253	0	0	B	A
0	BovineHD0100042604	0	0	A	B
0	BovineHD0100043140	0	0	A	B
0	BovineHD0100043283	0	0	B	A
0	BovineHD0100043729	0	0	A	B
0	BovineHD0100043996	0	0	A	B
0	BovineHD0100044601	0	0	A	B
0	BovineHD0100044890	0	0	A	B
0	BovineHD0100045383	0	0	A	B
0	BovineHD0100045971	0	0	A	B
0	BovineHD0100046094	0	0	A	B
0	BovineHD0200001336	0	0	A	B
0	BovineHD0200001374	0	0	B	A
0	BovineHD0200002443	0	0	B	A
0	BovineHD0200003005	0	0	A	B
0	BovineHD0200003811	0	0	B	A
0	BovineHD0200003972	0	0	B	A
0	BovineHD0200004174	0	0	A	B
0	BovineHD0200004634	0	0	B	A
0	BovineHD0200005011	0	0	A	B
0	BovineHD0200005443	0	0	A	B
0	BovineHD0200006814	0	0	A	B
0	BovineHD0200006918	0	0	A	B
0	BovineHD0200008611	0	0	A	B
0	BovineHD0200008922	0	0	B	A
0	BovineHD0200009234	0	0	A	B
0	BovineHD0200009624	0	0	B	A
0	BovineHD0200011919	0	0	A	B
0	BovineHD0200013112	0	0	A	B
0	BovineHD0200014038	0	0	B	A
0	BovineHD0200014385	0	0	A	B
0	BovineHD0200014454	0	0	B	A
0	BovineHD0200017331	0	0	A	B
0	BovineHD0200018202	0	0	B	A
0	BovineHD0200018371	0	0	A	B
0	BovineHD0200018640	0	0	B	A
0	BovineHD0200018696	0	0	B	A
0	BovineHD0200019061	0	0	A	B
0	BovineHD0200019200	0	0	A	B
0	BovineHD0200019313	0	0	B	A
0	BovineHD0200020334	0	0	A	B
0	BovineHD0200020701	0	0	0	0
0	BovineHD0200020837	0	0	B	A
0	BovineHD0200022220	0	0	B	A
0	BovineHD0200022860	0	0	A	B
0	BovineHD0200022967	0	0	A	B
0	BovineHD0200025632	0	0	B	A
0	BovineHD0200026056	0	0	B	A
0	BovineHD0200026084	0	0	A	B
0	BovineHD0200026469	0	0	B	A
0	BovineHD0200026928	0	0	A	B
0	BovineHD0200028910	0	0	B	A
0	BovineHD0200031149	0	0	B	A
0	BovineHD0200036492	0	0	B	A
0	BovineHD0200036575	0	0	B	A
0	BovineHD0200036992	0	0	A	B
0	BovineHD0200036995	0	0	B	A
0	BovineHD0200036996	0	0	A	B
0	BovineHD0200036997	0	0	B	A
0	BovineHD0200036998	0	0	A	B
0	BovineHD0200036999	0	0	B	A
0	BovineHD0200037001	0	0	A	B
0	BovineHD0200037002	0	0	A	B
0	BovineHD0200037003	0	0	B	A
0	BovineHD0200037007	0	0	A	B
0	BovineHD0200037008	0	0	A	B
0	BovineHD0200037009	0	0	B	A
0	BovineHD0200037010	0	0	A	B
0	BovineHD0200037011	0	0	A	B
0	BovineHD0200037012	0	0	A	B
0	BovineHD0200037013	0	0	A	B
0	BovineHD0200037016	0	0	B	A
0	BovineHD0200037017	0	0	A	B
0	BovineHD0200037019	0	0	A	B
0	BovineHD0200037020	0	0	A	B
0	BovineHD0200037021	0	0	A	B
0	BovineHD0200037023	0	0	B	A
0	BovineHD0200037024	0	0	B	A
0	BovineHD0200037025	0	0	A	B
0	BovineHD0200037026	0	0	B	A
0	BovineHD0200037027	0	0	B	A
0	BovineHD0200037028	0	0	A	B
0	BovineHD0200037030	0	0	B	A
0	BovineHD0200037033	0	0	A	B
0	BovineHD0200037035	0	0	A	B
0	BovineHD0200037036	0	0	A	B
0	BovineHD0200037037	0	0	B	A
0	BovineHD0200037038	0	0	A	B
0	BovineHD0200037040	0	0	A	B
0	BovineHD0200037041	0	0	B	A
0	BovineHD0200037043	0	0	B	A
0	BovineHD0200037044	0	0	A	B
0	BovineHD0200037046	0	0	B	A
0	BovineHD0200037047	0	0	A	B
0	BovineHD0200037048	0	0	A	B
0	BovineHD0200037049	0	0	A	B
0	BovineHD0200037050	0	0	A	B
0	BovineHD0200037052	0	0	A	B
0	BovineHD0200037053	0	0	B	A
0	BovineHD0200037054	0	0	A	B
0	BovineHD0200037055	0	0	B	A
0	BovineHD0200037056	0	0	B	A
0	BovineHD0200037057	0	0	A	B
0	BovineHD0200037058	0	0	B	A
0	BovineHD0200037060	0	0	A	B
0	BovineHD0200037062	0	0	A	B
0	BovineHD0200037063	0	0	A	B
0	BovineHD0200037065	0	0	B	A
0	BovineHD0200037067	0	0	A	B
0	BovineHD0200037069	0	0	A	B
0	BovineHD0200037070	0	0	A	B
0	BovineHD0200037071	0	0	A	B
0	BovineHD0200037073	0	0	B	A
0	BovineHD0200037074	0	0	A	B
0	BovineHD0200037493	0	0	A	B
0	BovineHD0200038614	0	0	A	B
0	BovineHD0200039257	0	0	A	B
0	BovineHD0200039703	0	0	B	A
0	BovineHD0300000286	0	0	A	B
0	BovineHD0300000325	0	0	B	A
0	BovineHD0300000750	0	0	B	A
0	BovineHD0300000839	0	0	A	B
0	BovineHD0300001465	0	0	A	B
0	BovineHD0300003216	0	0	B	A
0	BovineHD0300003812	0	0	B	A
0	BovineHD0300004246	0	0	A	B
0	BovineHD0300004513	0	0	B	A
0	BovineHD0300007013	0	0	B	A
0	BovineHD0300007685	0	0	B	A
0	BovineHD0300007882	0	0	A	B
0	BovineHD0300008117	0	0	A	B
0	BovineHD0300008149	0	0	A	B
0	BovineHD0300008190	0	0	B	A
0	BovineHD0300009675	0	0	B	A
0	BovineHD0300010254	0	0	B	A
0	BovineHD0300010255	0	0	B	A
0	BovineHD0300010256	0	0	B	A
0	BovineHD0300010257	0	0	A	B
0	BovineHD0300010259	0	0	A	B
0	BovineHD0300010260	0	0	B	A
0	BovineHD0300010261	0	0	B	A
0	BovineHD0300010262	0	0	A	B
0	BovineHD0300010264	0	0	B	A
0	BovineHD0300010265	0	0	B	A
0	BovineHD0300010267	0	0	B	A
0	BovineHD0300010273	0	0	A	B
0	BovineHD0300010274	0	0	A	B
0	BovineHD0300010275	0	0	A	B
0	BovineHD0300010276	0	0	A	B
0	BovineHD0300010277	0	0	B	A
0	BovineHD0300010278	0	0	B	A
0	BovineHD0300010279	0	0	A	B
0	BovineHD0300010280	0	0	B	A
0	BovineHD0300010281	0	0	A	B
0	BovineHD0300010283	0	0	B	A
0	BovineHD0300010284	0	0	B	A
0	BovineHD0300010286	0	0	B	A
0	BovineHD0300010287	0	0	A	B
0	BovineHD0300010288	0	0	B	A
0	BovineHD0300010289	0	0	B	A
0	BovineHD0300010290	0	0	B	A
0	BovineHD0300010291	0	0	A	B
0	BovineHD0300010292	0	0	A	B
0	BovineHD0300010293	0	0	A	B
0	BovineHD0300010294	0	0	A	B
0	BovineHD0300010295	0	0	A	B
0	BovineHD0300010296	0	0	A	B
0	BovineHD0300010297	0	0	A	B
0	BovineHD0300010298	0	0	A	B
0	BovineHD0300010300	0	0	A	B
0	BovineHD0300010301	0	0	B	A
0	BovineHD0300010302	0	0	B	A
0	BovineHD0300010303	0	0	B	A
0	BovineHD0300010304	0	0	B	A
0	BovineHD0300010305	0	0	B	A
0	BovineHD0300010306	0	0	B	A
0	BovineHD0300010307	0	0	A	B
0	BovineHD0300010310	0	0	A	B
0	BovineHD0300010312	0	0	A	B
0	BovineHD0300010313	0	0	B	A
0	BovineHD0300010314	0	0	A	B
0	BovineHD0300010316	0	0	A	B
0	BovineHD0300010318	0	0	B	A
0	BovineHD0300010319	0	0	B	A
0	BovineHD0300010320	0	0	B	A
0	BovineHD0300010321	0	0	B	A
0	BovineHD0300010322	0	0	B	A
0	BovineHD0300010323	0	0	A	B
0	BovineHD0300010324	0	0	B	A
0	BovineHD0300010325	0	0	B	A
0	BovineHD0300010327	0	0	B	A
0	BovineHD0300010328	0	0	A	B
0	BovineHD0300010329	0	0	B	A
0	BovineHD0300010330	0	0	A	B
0	BovineHD0300010331	0	0	A	B
0	BovineHD0300010332	0	0	B	A
0	BovineHD0300010333	0	0	B	A
0	BovineHD0300010334	0	0	A	B
0	BovineHD0300010336	0	0	A	B
0	BovineHD0300010337	0	0	A	B
0	BovineHD0300010338	0	0	A	B
0	BovineHD0300010404	0	0	A	B
0	BovineHD0300010405	0	0	B	A
0	BovineHD0300010433	0	0	B	A
0	BovineHD0300010442	0	0	A	B
0	BovineHD0300011674	0	0	B	A
0	BovineHD0300011712	0	0	B	A
0	BovineHD0300011929	0	0	A	B
0	BovineHD0300012053	0	0	A	B
0	BovineHD0300012131	0	0	A	B
0	BovineHD0300012355	0	0	B	A
0	BovineHD0300012837	0	0	A	B
0	BovineHD0300013046	0	0	B	A
0	BovineHD0300013670	0	0	B	A
0	BovineHD0300013915	0	0	B	A
0	BovineHD0300014341	0	0	B	A
0	BovineHD0300014391	0	0	B	A
0	BovineHD0300015202	0	0	B	A
0	BovineHD0300015294	0	0	A	B
0	BovineHD0300016091	0	0	B	A
0	BovineHD0300017368	0	0	A	B
0	BovineHD0300019080	0	0	B	A
0	BovineHD0300020047	0	0	B	A
0	BovineHD0300020793	0	0	A	B
0	BovineHD0300021040	0	0	B	A
0	BovineHD0300021099	0	0	A	B
0	BovineHD0300021458	0	0	B	A
0	BovineHD0300021805	0	0	A	B
0	BovineHD0300022636	0	0	B	A
0	BovineHD0300025240	0	0	A	B
0	BovineHD0300025531	0	0	A	B
0	BovineHD0300025715	0	0	B	A
0	BovineHD0300026527	0	0	A	B
0	BovineHD0300027295	0	0	B	A
0	BovineHD0300027365	0	0	B	A
0	BovineHD0300027455	0	0	A	B
0	BovineHD0300027965	0	0	B	A
0	BovineHD0300030677	0	0	B	A
0	BovineHD0300030824	0	0	A	B
0	BovineHD0300031056	0	0	A	B
0	BovineHD0300031708	0	0	B	A
0	BovineHD0300032109	0	0	A	B
0	BovineHD0300033148	0	0	B	A
0	BovineHD0300033975	0	0	B	A
0	BovineHD0300034162	0	0	B	A
0	BovineHD0300034306	0	0	B	A
0	BovineHD0300034531	0	0	B	A
0	BovineHD0300034855	0	0	B	A
0	BovineHD0300034916	0	0	A	B
0	BovineHD0300034993	0	0	A	B
0	BovineHD0300035581	0	0	A	B
0	BovineHD0400000429	0	0	B	A
0	BovineHD0400002179	0	0	B	A
0	BovineHD0400002404	0	0	B	A
0	BovineHD0400002648	0	0	B	A
0	BovineHD0400002907	0	0	A	B
0	BovineHD0400002969	0	0	A	B
0	BovineHD0400003904	0	0	A	B
0	BovineHD0400004427	0	0	B	A
0	BovineHD0400004733	0	0	A	B
0	BovineHD0400006609	0	0	A	B
0	BovineHD0400006668	0	0	B	A
0	BovineHD0400007186	0	0	A	B
0	BovineHD0400007604	0	0	B	A
0	BovineHD0400007957	0	0	A	B
0	BovineHD0400008302	0	0	A	B
0	BovineHD0400008608	0	0	A	B
0	BovineHD0400008835	0	0	A	B
0	BovineHD0400009889	0	0	B	A
0	BovineHD0400009930	0	0	B	A
0	BovineHD0400012911	0	0	B	A
0	BovineHD0400013427	0	0	A	B
0	BovineHD0400013597	0	0	A	B
0	BovineHD0400013659	0	0	A	B
0	BovineHD0400014169	0	0	A	B
0	BovineHD0400014308	0	0	B	A
0	BovineHD0400014662	0	0	A	B
0	BovineHD0400015035	0	0	B	A
0	BovineHD0400015063	0	0	B	A
0	BovineHD0400015423	0	0	A	B
0	BovineHD0400016205	0	0	B	A
0	BovineHD0400016291	0	0	B	A
0	BovineHD0400016386	0	0	B	A
0	BovineHD0400016600	0	0	A	B
0	BovineHD0400016996	0	0	A	B
0	BovineHD0400017226	0	0	B	A
0	BovineHD0400017812	0	0	B	A
0	BovineHD0400018700	0	0	B	A
0	BovineHD0400021999	0	0	A	B
0	BovineHD0400022122	0	0	B	A
0	BovineHD0400022458	0	0	A	B
0	BovineHD0400023243	0	0	A	B
0	BovineHD0400023418	0	0	B	A
0	BovineHD0400024205	0	0	A	B
0	BovineHD0400025188	0	0	A	B
0	BovineHD0400025233	0	0	B	A
0	BovineHD0400025548	0	0	A	B
0	BovineHD0400026351	0	0	B	A
0	BovineHD0400027945	0	0	A	B
0	BovineHD0400028698	0	0	B	A
0	BovineHD0400029924	0	0	A	B
0	BovineHD0400030143	0	0	B	A
0	BovineHD0400031155	0	0	B	A
0	BovineHD0400031208	0	0	A	B
0	BovineHD0400031260	0	0	A	B
0	BovineHD0400032920	0	0	A	B
0	BovineHD0400033104	0	0	A	B
0	BovineHD0400033527	0	0	B	A
0	BovineHD0400033863	0	0	B	A
0	BovineHD0400034091	0	0	B	A
0	BovineHD0400034453	0	0	B	A
0	BovineHD0400034661	0	0	B	A
0	BovineHD0400034699	0	0	B	A
0	BovineHD0400035825	0	0	B	A
0	BovineHD0500000065	0	0	A	B
0	BovineHD0500000932	0	0	B	A
0	BovineHD0500001789	0	0	B	A
0	BovineHD0500002782	0	0	B	A
0	BovineHD0500002967	0	0	A	B
0	BovineHD0500003008	0	0	A	B
0	BovineHD0500003270	0	0	A	B
0	BovineHD0500003555	0	0	A	B
0	BovineHD0500003759	0	0	B	A
0	BovineHD0500003943	0	0	A	B
0	BovineHD0500004180	0	0	A	B
0	BovineHD0500004678	0	0	B	A
0	BovineHD0500005141	0	0	B	A
0	BovineHD0500005359	0	0	A	B
0	BovineHD0500005487	0	0	B	A
0	BovineHD0500005749	0	0	B	A
0	BovineHD0500005810	0	0	A	B
0	BovineHD0500006257	0	0	B	A
0	BovineHD0500006640	0	0	B	A
0	BovineHD0500006908	0	0	A	B
0	BovineHD0500007944	0	0	B	A
0	BovineHD0500008324	0	0	A	B
0	BovineHD0500008623	0	0	A	B
0	BovineHD0500009152	0	0	B	A
0	BovineHD0500009278	0	0	A	B
0	BovineHD0500010161	0	0	A	B
0	BovineHD0500010406	0	0	B	A
0	BovineHD0500011524	0	0	B	A
0	BovineHD0500011769	0	0	B	A
0	BovineHD0500011895	0	0	B	A
0	BovineHD0500011985	0	0	B	A
0	BovineHD0500012106	0	0	A	B
0	BovineHD0500012180	0	0	B	A
0	BovineHD0500012413	0	0	A	B
0	BovineHD0500012510	0	0	B	A
0	BovineHD0500012745	0	0	B	A
0	BovineHD0500013030	0	0	A	B
0	BovineHD0500013119	0	0	B	A
0	BovineHD0500013247	0	0	A	B
0	BovineHD0500013483	0	0	A	B
0	BovineHD0500015718	0	0	A	B
0	BovineHD0500015881	0	0	B	A
0	BovineHD0500015998	0	0	A	B
0	BovineHD0500016036	0	0	A	B
0	BovineHD0500016037	0	0	B	A
0	BovineHD0500016038	0	0	B	A
0	BovineHD0500016040	0	0	A	B
0	BovineHD0500016041	0	0	B	A
0	BovineHD0500016042	0	0	B	A
0	BovineHD0500016044	0	0	B	A
0	BovineHD0500016045	0	0	B	A
0	BovineHD0500016046	0	0	B	A
0	BovineHD0500016047	0	0	B	A
0	BovineHD0500016048	0	0	B	A
0	BovineHD0500016050	0	0	A	B
0	BovineHD0500016051	0	0	A	B
0	BovineHD0500016053	0	0	B	A
0	BovineHD0500016054	0	0	0	0
0	BovineHD0500016056	0	0	A	B
0	BovineHD0500016057	0	0	B	A
0	BovineHD0500016058	0	0	B	A
0	BovineHD0500016059	0	0	A	B
0	BovineHD0500016061	0	0	A	B
0	BovineHD0500016062	0	0	A	B
0	BovineHD0500016063	0	0	B	A
0	BovineHD0500016064	0	0	A	B
0	BovineHD0500016065	0	0	B	A
0	BovineHD0500016067	0	0	A	B
0	BovineHD0500016068	0	0	A	B
0	BovineHD0500016069	0	0	B	A
0	BovineHD0500016070	0	0	A	B
0	BovineHD0500016071	0	0	A	B
0	BovineHD0500016072	0	0	A	B
0	BovineHD0500016073	0	0	B	A
0	BovineHD0500016074	0	0	B	A
0	BovineHD0500016075	0	0	A	B
0	BovineHD0500016077	0	0	B	A
0	BovineHD0500016080	0	0	B	A
0	BovineHD0500016081	0	0	A	B
0	BovineHD0500016083	0	0	A	B
0	BovineHD0500016086	0	0	A	B
0	BovineHD0500016087	0	0	B	A
0	BovineHD0500016088	0	0	B	A
0	BovineHD0500016091	0	0	A	B
0	BovineHD0500016092	0	0	B	A
0	BovineHD0500016095	0	0	B	A
0	BovineHD0500016097	0	0	A	B
0	BovineHD0500016098	0	0	A	B
0	BovineHD0500016099	0	0	B	A
0	BovineHD0500016101	0	0	A	B
0	BovineHD0500016103	0	0	A	B
0	BovineHD0500016104	0	0	B	A
0	BovineHD0500016105	0	0	B	A
0	BovineHD0500016106	0	0	A	B
0	BovineHD0500016107	0	0	A	B
0	BovineHD0500016108	0	0	A	B
0	BovineHD0500016109	0	0	A	B
0	BovineHD0500016110	0	0	B	A
0	BovineHD0500016111	0	0	A	B
0	BovineHD0500016113	0	0	B	A
0	BovineHD0500016114	0	0	B	A
0	BovineHD0500016115	0	0	A	B
0	BovineHD0500016116	0	0	A	B
0	BovineHD0500016117	0	0	A	B
0	BovineHD0500016118	0	0	A	B
0	BovineHD0500016119	0	0	A	B
0	BovineHD0500016121	0	0	A	B
0	BovineHD0500016149	0	0	B	A
0	BovineHD0500016600	0	0	0	0
0	BovineHD0500016889	0	0	B	A
0	BovineHD0500017575	0	0	A	B
0	BovineHD0500017733	0	0	A	B
0	BovineHD0500020318	0	0	B	A
0	BovineHD0500020942	0	0	B	A
0	BovineHD0500021036	0	0	B	A
0	BovineHD0500021934	0	0	B	A
0	BovineHD0500022037	0	0	A	B
0	BovineHD0500024359	0	0	A	B
0	BovineHD0500024862	0	0	A	B
0	BovineHD0500026224	0	0	B	A
0	BovineHD0500027264	0	0	A	B
0	BovineHD0500028300	0	0	B	A
0	BovineHD0500029577	0	0	A	B
0	BovineHD0500029785	0	0	A	B
0	BovineHD0500029936	0	0	B	A
0	BovineHD0500031194	0	0	B	A
0	BovineHD0500031526	0	0	A	B
0	BovineHD0500032252	0	0	A	B
0	BovineHD0500032309	0	0	B	A
0	BovineHD0500032554	0	0	B	A
0	BovineHD0500033578	0	0	A	B
0	BovineHD0500034102	0	0	A	B
0	BovineHD0500034166	0	0	A	B
0	BovineHD0500034206	0	0	B	A
0	BovineHD0500035264	0	0	B	A
0	BovineHD0600000197	0	0	B	A
0	BovineHD0600000808	0	0	A	B
0	BovineHD0600001035	0	0	A	B
0	BovineHD0600001060	0	0	B	A
0	BovineHD0600001198	0	0	B	A
0	BovineHD0600001284	0	0	B	A
0	BovineHD0600001341	0	0	B	A
0	BovineHD0600001420	0	0	B	A
0	BovineHD0600002727	0	0	A	B
0	BovineHD0600002879	0	0	0	0
0	BovineHD0600003812	0	0	B	A
0	BovineHD0600003929	0	0	A	B
0	BovineHD0600004107	0	0	A	B
0	BovineHD0600004468	0	0	A	B
0	BovineHD0600005113	0	0	A	B
0	BovineHD0600005319	0	0	B	A
0	BovineHD0600005379	0	0	A	B
0	BovineHD0600005581	0	0	0	0
0	BovineHD0600007214	0	0	B	A
0	BovineHD0600007358	0	0	B	A
0	BovineHD0600007776	0	0	B	A
0	BovineHD0600008038	0	0	B	A
0	BovineHD0600008283	0	0	A	B
0	BovineHD0600008372	0	0	B	A
0	BovineHD0600008930	0	0	B	A
0	BovineHD0600008998	0	0	B	A
0	BovineHD0600010755	0	0	A	B
0	BovineHD0600012323	0	0	A	B
0	BovineHD0600012900	0	0	A	B
0	BovineHD0600013214	0	0	A	B
0	BovineHD0600014382	0	0	A	B
0	BovineHD0600014410	0	0	A	B
0	BovineHD0600014557	0	0	A	B
0	BovineHD0600014849	0	0	A	B
0	BovineHD0600014886	0	0	A	B
0	BovineHD0600015166	0	0	B	A
0	BovineHD0600015942	0	0	B	A
0	BovineHD0600016469	0	0	A	B
0	BovineHD0600017023	0	0	B	A
0	BovineHD0600017344	0	0	B	A
0	BovineHD0600018460	0	0	A	B
0	BovineHD0600018747	0	0	B	A
0	BovineHD0600018876	0	0	B	A
0	BovineHD0600019353	0	0	A	B
0	BovineHD0600019864	0	0	A	B
0	BovineHD0600020669	0	0	A	B
0	BovineHD0600020874	0	0	B	A
0	BovineHD0600021810	0	0	A	B
0	BovineHD0600022385	0	0	B	A
0	BovineHD0600023163	0	0	B	A
0	BovineHD0600023691	0	0	A	B
0	BovineHD0600023959	0	0	B	A
0	BovineHD0600024410	0	0	A	B
0	BovineHD0600025948	0	0	B	A
0	BovineHD0600026050	0	0	A	B
0	BovineHD0600027640	0	0	B	A
0	BovineHD0600028599	0	0	B	A
0	BovineHD0600028810	0	0	B	A
0	BovineHD0600028836	0	0	B	A
0	BovineHD0600029688	0	0	B	A
0	BovineHD0600030462	0	0	B	A
0	BovineHD0600031721	0	0	A	B
0	BovineHD0600033126	0	0	B	A
0	BovineHD0600033293	0	0	A	B
0	BovineHD0600033474	0	0	B	A
0	BovineHD0600034168	0	0	B	A
0	BovineHD0600034190	0	0	A	B
0	BovineHD0600034761	0	0	A	B
0	BovineHD0600034803	0	0	B	A
0	BovineHD0700000290	0	0	B	A
0	BovineHD0700000385	0	0	B	A
0	BovineHD0700000792	0	0	A	B
0	BovineHD0700000959	0	0	A	B
0	BovineHD0700001004	0	0	B	A
0	BovineHD0700001030	0	0	A	B
0	BovineHD0700001765	0	0	B	A
0	BovineHD0700001974	0	0	A	B
0	BovineHD0700002072	0	0	B	A
0	BovineHD0700002327	0	0	A	B
0	BovineHD0700002676	0	0	B	A
0	BovineHD0700003366	0	0	B	A
0	BovineHD0700004466	0	0	B	A
0	BovineHD0700004491	0	0	B	A
0	BovineHD0700005216	0	0	A	B
0	BovineHD0700005424	0	0	A	B
0	BovineHD0700005697	0	0	B	A
0	BovineHD0700006316	0	0	A	B
0	BovineHD0700006851	0	0	A	B
0	BovineHD0700006936	0	0	A	B
0	BovineHD0700007080	0	0	A	B
0	BovineHD0700007480	0	0	A	B
0	BovineHD0700008207	0	0	A	B
0	BovineHD0700009213	0	0	B	A
0	BovineHD0700009843	0	0	B	A
0	BovineHD0700009914	0	0	A	B
0	BovineHD0700010120	0	0	A	B
0	BovineHD0700010437	0	0	B	A
0	BovineHD0700010478	0	0	A	B
0	BovineHD0700010984	0	0	A	B
0	BovineHD0700011541	0	0	A	B
0	BovineHD0700011845	0	0	B	A
0	BovineHD0700012281	0	0	A	B
0	BovineHD0700014675	0	0	A	B
0	BovineHD0700015236	0	0	B	A
0	BovineHD0700016212	0	0	B	A
0	BovineHD0700016414	0	0	B	A
0	BovineHD0700016611	0	0	B	A
0	BovineHD0700017420	0	0	A	B
0	BovineHD0700018565	0	0	B	A
0	BovineHD0700019255	0	0	A	B
0	BovineHD0700020523	0	0	B	A
0	BovineHD0700021759	0	0	A	B
0	BovineHD0700022231	0	0	B	A
0	BovineHD0700022715	0	0	A	B
0	BovineHD0700023360	0	0	A	B
0	BovineHD0700023456	0	0	B	A
0	BovineHD0700024382	0	0	B	A
0	BovineHD0700025245	0	0	A	B
0	BovineHD0700025800	0	0	A	B
0	BovineHD0700025833	0	0	B	A
0	BovineHD0700026808	0	0	A	B
0	BovineHD0700027049	0	0	A	B
0	BovineHD0700027226	0	0	A	B
0	BovineHD0700028623	0	0	B	A
0	BovineHD0700029154	0	0	B	A
0	BovineHD0700029601	0	0	B	A
0	BovineHD0700030265	0	0	A	B
0	BovineHD0700030316	0	0	B	A
0	BovineHD0700030813	0	0	B	A
0	BovineHD0700031763	0	0	B	A
0	BovineHD0700031956	0	0	A	B
0	BovineHD0700032290	0	0	A	B
0	BovineHD0700032624	0	0	A	B
0	BovineHD0700032669	0	0	B	A
0	BovineHD0800000040	0	0	B	A
0	BovineHD0800000741	0	0	A	B
0	BovineHD0800001016	0	0	B	A
0	BovineHD0800001086	0	0	A	B
0	BovineHD0800002254	0	0	B	A
0	BovineHD0800003198	0	0	B	A
0	BovineHD0800003897	0	0	A	B
0	BovineHD0800003933	0	0	B	A
0	BovineHD0800004382	0	0	A	B
0	BovineHD0800006283	0	0	A	B
0	BovineHD0800008299	0	0	A	B
0	BovineHD0800008495	0	0	A	B
0	BovineHD0800008964	0	0	B	A
0	BovineHD0800011006	0	0	B	A
0	BovineHD0800011065	0	0	B	A
0	BovineHD0800012229	0	0	A	B
0	BovineHD0800015145	0	0	B	A
0	BovineHD0800016932	0	0	B	A
0	BovineHD0800017560	0	0	A	B
0	BovineHD0800018540	0	0	A	B
0	BovineHD0800020617	0	0	A	B
0	BovineHD0800024153	0	0	A	B
0	BovineHD0800024930	0	0	A	B
0	BovineHD0800025562	0	0	B	A
0	BovineHD0800026537	0	0	B	A
0	BovineHD0800029257	0	0	A	B
0	BovineHD0800031996	0	0	B	A
0	BovineHD0800032613	0	0	A	B
0	BovineHD0800033368	0	0	A	B
0	BovineHD0900000105	0	0	A	B
0	BovineHD0900000367	0	0	A	B
0	BovineHD0900000417	0	0	A	B
0	BovineHD0900000523	0	0	A	B
0	BovineHD0900000582	0	0	B	A
0	BovineHD0900000607	0	0	B	A
0	BovineHD0900000633	0	0	A	B
0	BovineHD0900001109	0	0	A	B
0	BovineHD0900001221	0	0	A	B
0	BovineHD0900001456	0	0	A	B
0	BovineHD0900001803	0	0	A	B
0	BovineHD0900002127	0	0	B	A
0	BovineHD0900002652	0	0	A	B
0	BovineHD0900002655	0	0	A	B
0	BovineHD0900002656	0	0	A	B
0	BovineHD0900002658	0	0	B	A
0	BovineHD0900002659	0	0	A	B
0	BovineHD0900002660	0	0	A	B
0	BovineHD0900002662	0	0	A	B
0	BovineHD0900002663	0	0	A	B
0	BovineHD0900002665	0	0	B	A
0	BovineHD0900002667	0	0	A	B
0	BovineHD0900002668	0	0	A	B
0	BovineHD0900002670	0	0	A	B
0	BovineHD0900002671	0	0	A	B
0	BovineHD0900002672	0	0	B	A
0	BovineHD0900002673	0	0	A	B
0	BovineHD0900002674	0	0	A	B
0	BovineHD0900002676	0	0	A	B
0	BovineHD0900002677	0	0	A	B
0	BovineHD0900002678	0	0	A	B
0	BovineHD0900002679	0	0	B	A
0	BovineHD0900002680	0	0	A	B
0	BovineHD0900002682	0	0	A	B
0	BovineHD0900002683	0	0	A	B
0	BovineHD0900002684	0	0	B	A
0	BovineHD0900002685	0	0	A	B
0	BovineHD0900002687	0	0	B	A
0	BovineHD0900002688	0	0	B	A
0	BovineHD0900002689	0	0	A	B
0	BovineHD0900002691	0	0	A	B
0	BovineHD0900002692	0	0	A	B
0	BovineHD0900002694	0	0	A	B
0	BovineHD0900002696	0	0	A	B
0	BovineHD0900002697	0	0	B	A
0	BovineHD0900002699	0	0	B	A
0	BovineHD0900002700	0	0	A	B
0	BovineHD0900002701	0	0	A	B
0	BovineHD0900002702	0	0	B	A
0	BovineHD0900002703	0	0	A	B
0	BovineHD0900002704	0	0	B	A
0	BovineHD0900002705	0	0	B	A
0	BovineHD0900002706	0	0	B	A
0	BovineHD0900002707	0	0	A	B
0	BovineHD0900002708	0	0	B	A
0	BovineHD0900002709	0	0	A	B
0	BovineHD0900002711	0	0	B	A
0	BovineHD0900002712	0	0	B	A
0	BovineHD0900002713	0	0	A	B
0	BovineHD0900002714	0	0	B	A
0	BovineHD0900002716	0	0	A	B
0	BovineHD0900002717	0	0	B	A
0	BovineHD0900002718	0	0	A	B
0	BovineHD0900002719	0	0	A	B
0	BovineHD0900002721	0	0	A	B
0	BovineHD0900002722	0	0	B	A
0	BovineHD0900002723	0	0	B	A
0	BovineHD0900002724	0	0	A	B
0	BovineHD0900002725	0	0	B	A
0	BovineHD0900002726	0	0	B	A
0	BovineHD0900002727	0	0	A	B
0	BovineHD0900002729	0	0	B	A
0	BovineHD0900002730	0	0	A	B
0	BovineHD0900002731	0	0	B	A
0	BovineHD0900002732	0	0	A	B
0	BovineHD0900002733	0	0	A	B
0	BovineHD0900002734	0	0	A	B
0	BovineHD0900002735	0	0	B	A
0	BovineHD0900002736	0	0	B	A
0	BovineHD0900002737	0	0	A	B
0	BovineHD0900002738	0	0	A	B
0	BovineHD0900002739	0	0	A	B
0	BovineHD0900002948	0	0	B	A
0	BovineHD0900004257	0	0	A	B
0	BovineHD0900004424	0	0	B	A
0	BovineHD0900004712	0	0	A	B
0	BovineHD0900004933	0	0	A	B
0	BovineHD0900005772	0	0	A	B
0	BovineHD0900005920	0	0	A	B
0	BovineHD0900007136	0	0	A	B
0	BovineHD0900007188	0	0	B	A
0	BovineHD0900009243	0	0	A	B
0	BovineHD0900009810	0	0	B	A
0	BovineHD0900011643	0	0	B	A
0	BovineHD0900012393	0	0	B	A
0	BovineHD0900013361	0	0	B	A
0	BovineHD0900013411	0	0	0	0
0	BovineHD0900013965	0	0	A	B
0	BovineHD0900014127	0	0	B	A
0	BovineHD0900014381	0	0	B	A
0	BovineHD0900014411	0	0	B	A
0	BovineHD0900014854	0	0	A	B
0	BovineHD0900015295	0	0	B	A
0	BovineHD0900015867	0	0	B	A
0	BovineHD0900020106	0	0	B	A
0	BovineHD0900020927	0	0	B	A
0	BovineHD0900021868	0	0	B	A
0	BovineHD0900023902	0	0	B	A
0	BovineHD0900024328	0	0	B	A
0	BovineHD0900024699	0	0	A	B
0	BovineHD0900026790	0	0	A	B
0	BovineHD0900027265	0	0	B	A
0	BovineHD0900028528	0	0	B	A
0	BovineHD0900029125	0	0	A	B
0	BovineHD0900029952	0	0	B	A
0	BovineHD0900030225	0	0	B	A
0	BovineHD0900031354	0	0	B	A
0	BovineHD1000000688	0	0	B	A
0	BovineHD1000000800	0	0	B	A
0	BovineHD1000000962	0	0	A	B
0	BovineHD1000001401	0	0	B	A
0	BovineHD1000002739	0	0	A	B
0	BovineHD1000003315	0	0	B	A
0	BovineHD1000003862	0	0	B	A
0	BovineHD1000004631	0	0	B	A
0	BovineHD1000005147	0	0	B	A
0	BovineHD1000005681	0	0	A	B
0	BovineHD1000005734	0	0	A	B
0	BovineHD1000006618	0	0	B	A
0	BovineHD1000007286	0	0	A	B
0	BovineHD1000007348	0	0	A	B
0	BovineHD1000007485	0	0	B	A
0	BovineHD1000007899	0	0	B	A
0	BovineHD1000008044	0	0	B	A
0	BovineHD1000008076	0	0	0	0
0	BovineHD1000008234	0	0	B	A
0	BovineHD1000008402	0	0	A	B
0	BovineHD1000009778	0	0	A	B
0	BovineHD1000010431	0	0	B	A
0	BovineHD1000010981	0	0	B	A
0	BovineHD1000010999	0	0	A	B
0	BovineHD1000013044	0	0	B	A
0	BovineHD1000013198	0	0	A	B
0	BovineHD1000013908	0	0	B	A
0	BovineHD1000014480	0	0	B	A
0	BovineHD1000014555	0	0	B	A
0	BovineHD1000014883	0	0	B	A
0	BovineHD1000015118	0	0	B	A
0	BovineHD1000015191	0	0	B	A
0	BovineHD1000017022	0	0	B	A
0	BovineHD1000017195	0	0	B	A
0	BovineHD1000017285	0	0	A	B
0	BovineHD1000017913	0	0	A	B
0	BovineHD1000018320	0	0	B	A
0	BovineHD1000019034	0	0	A	B
0	BovineHD1000019513	0	0	B	A
0	BovineHD1000019661	0	0	A	B
0	BovineHD1000020369	0	0	A	B
0	BovineHD1000020727	0	0	A	B
0	BovineHD1000021724	0	0	B	A
0	BovineHD1000022162	0	0	A	B
0	BovineHD1000023693	0	0	A	B
0	BovineHD1000024654	0	0	A	B
0	BovineHD1000024900	0	0	B	A
0	BovineHD1000025142	0	0	B	A
0	BovineHD1000025272	0	0	B	A
0	BovineHD1000025484	0	0	A	B
0	BovineHD1000026778	0	0	B	A
0	BovineHD1000027518	0	0	B	A
0	BovineHD1000027784	0	0	A	B
0	BovineHD1000028300	0	0	B	A
0	BovineHD1000028878	0	0	A	B
0	BovineHD1000028942	0	0	B	A
0	BovineHD1000029088	0	0	B	A
0	BovineHD1000029114	0	0	B	A
0	BovineHD1000029194	0	0	B	A
0	BovineHD1000029518	0	0	A	B
0	BovineHD1000029759	0	0	B	A
0	BovineHD1000030147	0	0	B	A
0	BovineHD1100000891	0	0	B	A
0	BovineHD1100001194	0	0	A	B
0	BovineHD1100001243	0	0	A	B
0	BovineHD1100001594	0	0	B	A
0	BovineHD1100002757	0	0	B	A
0	BovineHD1100003405	0	0	B	A
0	BovineHD1100003625	0	0	B	A
0	BovineHD1100003782	0	0	B	A
0	BovineHD1100003923	0	0	B	A
0	BovineHD1100003967	0	0	A	B
0	BovineHD1100005026	0	0	B	A
0	BovineHD1100005191	0	0	A	B
0	BovineHD1100006015	0	0	B	A
0	BovineHD1100006579	0	0	A	B
0	BovineHD1100006720	0	0	B	A
0	BovineHD1100006930	0	0	B	A
0	BovineHD1100007493	0	0	A	B
0	BovineHD1100007563	0	0	B	A
0	BovineHD1100008079	0	0	A	B
0	BovineHD1100008236	0	0	A	B
0	BovineHD1100008332	0	0	B	A
0	BovineHD1100008588	0	0	A	B
0	BovineHD1100008830	0	0	A	B
0	BovineHD1100010431	0	0	B	A
0	BovineHD1100011122	0	0	B	A
0	BovineHD1100012015	0	0	B	A
0	BovineHD1100012679	0	0	A	B
0	BovineHD1100013106	0	0	A	B
0	BovineHD1100013262	0	0	B	A
0	BovineHD1100013406	0	0	A	B
0	BovineHD1100014461	0	0	B	A
0	BovineHD1100014979	0	0	B	A
0	BovineHD1100015048	0	0	A	B
0	BovineHD1100015194	0	0	B	A
0	BovineHD1100016399	0	0	B	A
0	BovineHD1100016449	0	0	A	B
0	BovineHD1100016552	0	0	A	B
0	BovineHD1100016605	0	0	B	A
0	BovineHD1100016726	0	0	A	B
0	BovineHD1100017145	0	0	B	A
0	BovineHD1100018472	0	0	B	A
0	BovineHD1100018581	0	0	B	A
0	BovineHD1100019084	0	0	A	B
0	BovineHD1100019129	0	0	B	A
0	BovineHD1100019499	0	0	A	B
0	BovineHD1100020329	0	0	B	A
0	BovineHD1100020865	0	0	B	A
0	BovineHD1100020929	0	0	A	B
0	BovineHD1100021561	0	0	B	A
0	BovineHD1100021602	0	0	A	B
0	BovineHD1100021859	0	0	B	A
0	BovineHD1100021965	0	0	A	B
0	BovineHD1100022217	0	0	B	A
0	BovineHD1100023515	0	0	0	0
0	BovineHD1100023653	0	0	A	B
0	BovineHD1100023929	0	0	B	A
0	BovineHD1100023967	0	0	A	B
0	BovineHD1100024211	0	0	A	B
0	BovineHD1100024506	0	0	A	B
0	BovineHD1100025315	0	0	A	B
0	BovineHD1100025393	0	0	B	A
0	BovineHD1100025833	0	0	A	B
0	BovineHD1100026464	0	0	A	B
0	BovineHD1100027095	0	0	B	A
0	BovineHD1100027621	0	0	A	B
0	BovineHD1100027839	0	0	A	B
0	BovineHD1100029036	0	0	B	A
0	BovineHD1100029260	0	0	B	A
0	BovineHD1100029951	0	0	A	B
0	BovineHD1100030007	0	0	B	A
0	BovineHD1100030270	0	0	B	A
0	BovineHD1100030330	0	0	A	B
0	BovineHD1100030437	0	0	B	A
0	BovineHD1100030541	0	0	B	A
0	BovineHD1100031178	0	0	B	A
0	BovineHD1200000192	0	0	A	B
0	BovineHD1200000234	0	0	B	A
0	BovineHD1200000263	0	0	B	A
0	BovineHD1200000512	0	0	A	B
0	BovineHD1200000778	0	0	B	A
0	BovineHD1200000799	0	0	B	A
0	BovineHD1200001252	0	0	A	B
0	BovineHD1200001648	0	0	B	A
0	BovineHD1200003199	0	0	A	B
0	BovineHD1200003333	0	0	B	A
0	BovineHD1200004099	0	0	B	A
0	BovineHD1200005498	0	0	A	B
0	BovineHD1200005636	0	0	B	A
0	BovineHD1200005848	0	0	B	A
0	BovineHD1200006456	0	0	A	B
0	BovineHD1200006904	0	0	A	B
0	BovineHD1200007248	0	0	B	A
0	BovineHD1200009405	0	0	B	A
0	BovineHD1200010808	0	0	B	A
0	BovineHD1200011752	0	0	B	A
0	BovineHD1200012629	0	0	A	B
0	BovineHD1200015150	0	0	A	B
0	BovineHD1200015652	0	0	A	B
0	BovineHD1200015759	0	0	B	A
0	BovineHD1200015878	0	0	B	A
0	BovineHD1200015908	0	0	B	A
0	BovineHD1200015946	0	0	A	B
0	BovineHD1200016534	0	0	A	B
0	BovineHD1200016639	0	0	A	B
0	BovineHD1200017312	0	0	B	A
0	BovineHD1200017728	0	0	0	0
0	BovineHD1200018012	0	0	B	A
0	BovineHD1200018300	0	0	B	A
0	BovineHD1200018339	0	0	B	A
0	BovineHD1200018502	0	0	A	B
0	BovineHD1200019193	0	0	B	A
0	BovineHD1200019407	0	0	A	B
0	BovineHD1200019483	0	0	A	B
0	BovineHD1200019611	0	0	B	A
0	BovineHD1200019850	0	0	B	A
0	BovineHD1200019987	0	0	A	B
0	BovineHD1200020094	0	0	A	B
0	BovineHD1200020358	0	0	B	A
0	BovineHD1200020450	0	0	A	B
0	BovineHD1200020632	0	0	A	B
0	BovineHD1200020745	0	0	B	A
0	BovineHD1200020968	0	0	A	B
0	BovineHD1200021134	0	0	B	A
0	BovineHD1200021234	0	0	A	B
0	BovineHD1200021269	0	0	A	B
0	BovineHD1200021338	0	0	B	A
0	BovineHD1200022187	0	0	A	B
0	BovineHD1200022279	0	0	B	A
0	BovineHD1200022653	0	0	A	B
0	BovineHD1200023190	0	0	A	B
0	BovineHD1200023302	0	0	B	A
0	BovineHD1200023680	0	0	A	B
0	BovineHD1200024357	0	0	A	B
0	BovineHD1200025696	0	0	B	A
0	BovineHD1200026907	0	0	A	B
0	BovineHD1200027111	0	0	B	A
0	BovineHD1200027794	0	0	A	B
0	BovineHD1200028277	0	0	0	0
0	BovineHD1300000063	0	0	B	A
0	BovineHD1300000864	0	0	B	A
0	BovineHD1300001378	0	0	A	B
0	BovineHD1300001925	0	0	A	B
0	BovineHD1300003845	0	0	A	B
0	BovineHD1300004774	0	0	B	A
0	BovineHD1300006993	0	0	A	B
0	BovineHD1300008191	0	0	B	A
0	BovineHD1300008991	0	0	B	A
0	BovineHD1300009067	0	0	A	B
0	BovineHD1300009274	0	0	A	B
0	BovineHD1300009606	0	0	A	B
0	BovineHD1300009869	0	0	A	B
0	BovineHD1300010279	0	0	A	B
0	BovineHD1300010683	0	0	A	B
0	BovineHD1300010818	0	0	B	A
0	BovineHD1300011225	0	0	A	B
0	BovineHD1300013206	0	0	A	B
0	BovineHD1300013845	0	0	A	B
0	BovineHD1300014173	0	0	B	A
0	BovineHD1300014466	0	0	A	B
0	BovineHD1300014513	0	0	B	A
0	BovineHD1300014737	0	0	A	B
0	BovineHD1300017202	0	0	B	A
0	BovineHD1300017406	0	0	B	A
0	BovineHD1300020118	0	0	B	A
0	BovineHD1300022183	0	0	A	B
0	BovineHD1300022801	0	0	B	A
0	BovineHD1300023353	0	0	B	A
0	BovineHD1300023877	0	0	A	B
0	BovineHD1300024205	0	0	B	A
0	BovineHD1400000467	0	0	A	B
0	BovineHD1400000814	0	0	B	A
0	BovineHD1400001773	0	0	B	A
0	BovineHD1400001841	0	0	A	B
0	BovineHD1400002570	0	0	B	A
0	BovineHD1400003437	0	0	A	B
0	BovineHD1400004660	0	0	A	B
0	BovineHD1400006685	0	0	B	A
0	BovineHD1400007259_PLAG1_1	0	0	0	A
0	BovineHD1400007259_PLAG1_2	0	0	B	A
0	BovineHD1400009347	0	0	B	A
0	BovineHD1400010653	0	0	B	A
0	BovineHD1400011638	0	0	B	A
0	BovineHD1400011944	0	0	B	A
0	BovineHD1400012189	0	0	A	B
0	BovineHD1400015033	0	0	A	B
0	BovineHD1400015135	0	0	B	A
0	BovineHD1400015501	0	0	B	A
0	BovineHD1400015591	0	0	A	B
0	BovineHD1400017294	0	0	B	A
0	BovineHD1400017891	0	0	A	B
0	BovineHD1400018624	0	0	A	B
0	BovineHD1400019798	0	0	A	B
0	BovineHD1400021633	0	0	A	B
0	BovineHD1400021690	0	0	A	B
0	BovineHD1400021997	0	0	B	A
0	BovineHD1400022070	0	0	A	B
0	BovineHD1400022466	0	0	B	A
0	BovineHD1400022936	0	0	B	A
0	BovineHD1400023196	0	0	A	B
0	BovineHD1400023811	0	0	B	A
0	BovineHD1500000006	0	0	B	A
0	BovineHD1500000251	0	0	A	B
0	BovineHD1500000554	0	0	A	B
0	BovineHD1500000891	0	0	A	B
0	BovineHD1500000958	0	0	A	B
0	BovineHD1500001823	0	0	A	B
0	BovineHD1500002050	0	0	A	B
0	BovineHD1500003168	0	0	B	A
0	BovineHD1500003206	0	0	B	A
0	BovineHD1500003433	0	0	A	B
0	BovineHD1500004498	0	0	B	A
0	BovineHD1500005018	0	0	A	B
0	BovineHD1500005814	0	0	B	A
0	BovineHD1500006131	0	0	A	B
0	BovineHD1500006271	0	0	B	A
0	BovineHD1500006272	0	0	A	B
0	BovineHD1500006276	0	0	B	A
0	BovineHD1500006278	0	0	A	B
0	BovineHD1500006279	0	0	A	B
0	BovineHD1500006280	0	0	A	B
0	BovineHD1500006283	0	0	B	A
0	BovineHD1500006284	0	0	B	A
0	BovineHD1500006285	0	0	A	B
0	BovineHD1500006286	0	0	A	B
0	BovineHD1500006287	0	0	A	B
0	BovineHD1500006289	0	0	A	B
0	BovineHD1500006290	0	0	B	A
0	BovineHD1500006291	0	0	B	A
0	BovineHD1500006292	0	0	A	B
0	BovineHD1500006293	0	0	B	A
0	BovineHD1500006294	0	0	B	A
0	BovineHD1500006295	0	0	A	B
0	BovineHD1500006299	0	0	B	A
0	BovineHD1500006300	0	0	B	A
0	BovineHD1500006302	0	0	B	A
0	BovineHD1500006303	0	0	A	B
0	BovineHD1500006304	0	0	A	B
0	BovineHD1500006305	0	0	B	A
0	BovineHD1500006306	0	0	B	A
0	BovineHD1500006308	0	0	A	B
0	BovineHD1500006309	0	0	B	A
0	BovineHD1500006310	0	0	B	A
0	BovineHD1500006311	0	0	A	B
0	BovineHD1500006313	0	0	B	A
0	BovineHD1500006314	0	0	B	A
0	BovineHD1500006741	0	0	B	A
0	BovineHD1500007153	0	0	A	B
0	BovineHD1500007599	0	0	B	A
0	BovineHD1500010835	0	0	B	A
0	BovineHD1500011067	0	0	B	A
0	BovineHD1500012197	0	0	A	B
0	BovineHD1500013018	0	0	A	B
0	BovineHD1500013531	0	0	A	B
0	BovineHD1500014055	0	0	B	A
0	BovineHD1500014259	0	0	B	A
0	BovineHD1500014356	0	0	A	B
0	BovineHD1500015244	0	0	A	B
0	BovineHD1500017262	0	0	A	B
0	BovineHD1500018129	0	0	B	A
0	BovineHD1500018685	0	0	B	A
0	BovineHD1500018880	0	0	B	A
0	BovineHD1500018934	0	0	A	B
0	BovineHD1500019469	0	0	A	B
0	BovineHD1500019779	0	0	B	A
0	BovineHD1500020012	0	0	B	A
0	BovineHD1500020604	0	0	B	A
0	BovineHD1500020857	0	0	A	B
0	BovineHD1500021417	0	0	B	A
0	BovineHD1500022461	0	0	A	B
0	BovineHD1500022733	0	0	A	B
0	BovineHD1500023410	0	0	A	B
0	BovineHD1500023501	0	0	A	B
0	BovineHD1500023598	0	0	A	B
0	BovineHD1600001498	0	0	B	A
0	BovineHD1600002234	0	0	B	A
0	BovineHD1600002427	0	0	B	A
0	BovineHD1600002745	0	0	A	B
0	BovineHD1600003604	0	0	A	B
0	BovineHD1600004303	0	0	B	A
0	BovineHD1600004812	0	0	A	B
0	BovineHD1600005516	0	0	A	B
0	BovineHD1600005582	0	0	B	A
0	BovineHD1600006657	0	0	B	A
0	BovineHD1600007131	0	0	B	A
0	BovineHD1600007132	0	0	B	A
0	BovineHD1600007133	0	0	B	A
0	BovineHD1600007134	0	0	A	B
0	BovineHD1600007135	0	0	A	B
0	BovineHD1600007138	0	0	A	B
0	BovineHD1600007139	0	0	A	B
0	BovineHD1600007140	0	0	A	B
0	BovineHD1600007141	0	0	B	A
0	BovineHD1600007142	0	0	A	B
0	BovineHD1600007144	0	0	A	B
0	BovineHD1600007145	0	0	B	A
0	BovineHD1600007148	0	0	B	A
0	BovineHD1600007149	0	0	A	B
0	BovineHD1600007151	0	0	A	B
0	BovineHD1600007152	0	0	A	B
0	BovineHD1600007155	0	0	A	B
0	BovineHD1600007157	0	0	B	A
0	BovineHD1600007158	0	0	A	B
0	BovineHD1600007159	0	0	A	B
0	BovineHD1600007161	0	0	0	0
0	BovineHD1600007162	0	0	A	B
0	BovineHD1600007164	0	0	A	B
0	BovineHD1600007165	0	0	A	B
0	BovineHD1600007166	0	0	A	B
0	BovineHD1600007167	0	0	B	A
0	BovineHD1600007169	0	0	A	B
0	BovineHD1600007170	0	0	A	B
0	BovineHD1600007179	0	0	A	B
0	BovineHD1600007180	0	0	B	A
0	BovineHD1600007182	0	0	B	A
0	BovineHD1600007186	0	0	B	A
0	BovineHD1600007187	0	0	B	A
0	BovineHD1600007188	0	0	A	B
0	BovineHD1600007190	0	0	A	B
0	BovineHD1600007192	0	0	A	B
0	BovineHD1600007193	0	0	A	B
0	BovineHD1600007195	0	0	A	B
0	BovineHD1600007196	0	0	A	B
0	BovineHD1600007198	0	0	A	B
0	BovineHD1600007199	0	0	A	B
0	BovineHD1600007200	0	0	A	B
0	BovineHD1600007201	0	0	B	A
0	BovineHD1600007202	0	0	A	B
0	BovineHD1600007203	0	0	A	B
0	BovineHD1600007204	0	0	A	B
0	BovineHD1600007205	0	0	A	B
0	BovineHD1600007206	0	0	B	A
0	BovineHD1600007207	0	0	A	B
0	BovineHD1600007210	0	0	A	B
0	BovineHD1600007212	0	0	A	B
0	BovineHD1600007214	0	0	B	A
0	BovineHD1600007215	0	0	A	B
0	BovineHD1600007216	0	0	B	A
0	BovineHD1600007217	0	0	A	B
0	BovineHD1600007218	0	0	A	B
0	BovineHD1600008290	0	0	A	B
0	BovineHD1600009507	0	0	A	B
0	BovineHD1600009990	0	0	B	A
0	BovineHD1600010550	0	0	A	B
0	BovineHD1600010621	0	0	B	A
0	BovineHD1600011634	0	0	A	B
0	BovineHD1600011977	0	0	B	A
0	BovineHD1600012814	0	0	B	A
0	BovineHD1600013353	0	0	A	B
0	BovineHD1600014256	0	0	A	B
0	BovineHD1600014652	0	0	B	A
0	BovineHD1600014778	0	0	A	B
0	BovineHD1600014885	0	0	A	B
0	BovineHD1600015371	0	0	B	A
0	BovineHD1600015563	0	0	B	A
0	BovineHD1600015692	0	0	A	B
0	BovineHD1600015929	0	0	A	B
0	BovineHD1600015967	0	0	A	B
0	BovineHD1600016294	0	0	A	B
0	BovineHD1600018072	0	0	A	B
0	BovineHD1600018622	0	0	B	A
0	BovineHD1600019387	0	0	B	A
0	BovineHD1600019570	0	0	A	B
0	BovineHD1600019779	0	0	B	A
0	BovineHD1600020418	0	0	B	A
0	BovineHD1600022363	0	0	A	B
0	BovineHD1600022440	0	0	A	B
0	BovineHD1600022807	0	0	A	B
0	BovineHD1600023857	0	0	A	B
0	BovineHD1700000022	0	0	B	A
0	BovineHD1700000175	0	0	B	A
0	BovineHD1700000630	0	0	A	B
0	BovineHD1700000800	0	0	A	B
0	BovineHD1700000847	0	0	A	B
0	BovineHD1700001051	0	0	B	A
0	BovineHD1700001770	0	0	B	A
0	BovineHD1700002383	0	0	A	B
0	BovineHD1700003131	0	0	A	B
0	BovineHD1700004033	0	0	A	B
0	BovineHD1700004254	0	0	B	A
0	BovineHD1700005460	0	0	A	B
0	BovineHD1700005925	0	0	A	B
0	BovineHD1700006379	0	0	B	A
0	BovineHD1700006466	0	0	A	B
0	BovineHD1700006669	0	0	A	B
0	BovineHD1700006862	0	0	A	B
0	BovineHD1700007874	0	0	B	A
0	BovineHD1700008403	0	0	B	A
0	BovineHD1700008519	0	0	A	B
0	BovineHD1700008589	0	0	A	B
0	BovineHD1700008910	0	0	B	A
0	BovineHD1700008957	0	0	A	B
0	BovineHD1700008975	0	0	A	B
0	BovineHD1700009408	0	0	A	B
0	BovineHD1700009545	0	0	A	B
0	BovineHD1700009582	0	0	B	A
0	BovineHD1700009716	0	0	B	A
0	BovineHD1700009843	0	0	B	A
0	BovineHD1700010481	0	0	A	B
0	BovineHD1700010760	0	0	A	B
0	BovineHD1700012372	0	0	A	B
0	BovineHD1700013142	0	0	B	A
0	BovineHD1700013296	0	0	A	B
0	BovineHD1700014911	0	0	B	A
0	BovineHD1700016427	0	0	A	B
0	BovineHD1700016622	0	0	A	B
0	BovineHD1700017140	0	0	A	B
0	BovineHD1700017279	0	0	B	A
0	BovineHD1700017622	0	0	B	A
0	BovineHD1700017809	0	0	B	A
0	BovineHD1700017949	0	0	A	B
0	BovineHD1700018115	0	0	B	A
0	BovineHD1700018368	0	0	A	B
0	BovineHD1700019017	0	0	A	B
0	BovineHD1700019353	0	0	A	B
0	BovineHD1700020419	0	0	B	A
0	BovineHD1700020638	0	0	A	B
0	BovineHD1700020889	0	0	A	B
0	BovineHD1700021261	0	0	B	A
0	BovineHD1700021324	0	0	A	B
0	BovineHD1800000788	0	0	B	A
0	BovineHD1800001015	0	0	B	A
0	BovineHD1800001137	0	0	A	B
0	BovineHD1800001358	0	0	A	B
0	BovineHD1800003056	0	0	B	A
0	BovineHD1800003097	0	0	A	B
0	BovineHD1800004160	0	0	A	B
0	BovineHD1800004237	0	0	A	B
0	BovineHD1800004819	0	0	B	A
0	BovineHD1800004923	0	0	A	B
0	BovineHD1800005542	0	0	A	B
0	BovineHD1800005967	0	0	A	B
0	BovineHD1800007370	0	0	A	B
0	BovineHD1800007420	0	0	B	A
0	BovineHD1800008290	0	0	B	A
0	BovineHD1800009172	0	0	B	A
0	BovineHD1800009400	0	0	B	A
0	BovineHD1800009749	0	0	A	B
0	BovineHD1800009834	0	0	A	B
0	BovineHD1800010020	0	0	A	B
0	BovineHD1800010128	0	0	B	A
0	BovineHD1800011448	0	0	A	B
0	BovineHD1800012311	0	0	A	B
0	BovineHD1800012876	0	0	A	B
0	BovineHD1800015239	0	0	B	A
0	BovineHD1800015871	0	0	A	B
0	BovineHD1800016404	0	0	A	B
0	BovineHD1800017152	0	0	B	A
0	BovineHD1800017271	0	0	B	A
0	BovineHD1800017568	0	0	A	B
0	BovineHD1800017664	0	0	A	B
0	BovineHD1800018343	0	0	B	A
0	BovineHD1800018804	0	0	B	A
0	BovineHD1800018839	0	0	A	B
0	BovineHD1800019014	0	0	B	A
0	BovineHD1800019015	0	0	A	B
0	BovineHD1800019028	0	0	A	B
0	BovineHD1800019029	0	0	B	A
0	BovineHD1800019032	0	0	A	B
0	BovineHD1800019033	0	0	A	B
0	BovineHD1800019037	0	0	B	A
0	BovineHD1800019039	0	0	A	B
0	BovineHD1800019040	0	0	B	A
0	BovineHD1800019042	0	0	A	B
0	BovineHD1800019043	0	0	A	B
0	BovineHD1800019045	0	0	A	B
0	BovineHD1800019046	0	0	A	B
0	BovineHD1800019047	0	0	B	A
0	BovineHD1800019050	0	0	B	A
0	BovineHD1800019051	0	0	B	A
0	BovineHD1800019053	0	0	A	B
0	BovineHD1800019054	0	0	A	B
0	BovineHD1800019056	0	0	B	A
0	BovineHD1800019057	0	0	B	A
0	BovineHD1800019059	0	0	A	B
0	BovineHD1800019060	0	0	A	B
0	BovineHD1800019064	0	0	A	B
0	BovineHD1800019069	0	0	A	B
0	BovineHD1800019094	0	0	B	A
0	BovineHD1800019649	0	0	A	B
0	BovineHD1800019760	0	0	A	B
0	BovineHD1800019896	0	0	B	A
0	BovineHD1900000646	0	0	B	A
0	BovineHD1900000959	0	0	B	A
0	BovineHD1900001026	0	0	A	B
0	BovineHD1900001534	0	0	A	B
0	BovineHD1900001561	0	0	A	B
0	BovineHD1900002066	0	0	B	A
0	BovineHD1900003037	0	0	A	B
0	BovineHD1900003069	0	0	A	B
0	BovineHD1900003105	0	0	A	B
0	BovineHD1900003251	0	0	A	B
0	BovineHD1900005171	0	0	B	A
0	BovineHD1900005437	0	0	B	A
0	BovineHD1900005721	0	0	B	A
0	BovineHD1900005784	0	0	B	A
0	BovineHD1900005891	0	0	B	A
0	BovineHD1900006650	0	0	A	B
0	BovineHD1900007250	0	0	A	B
0	BovineHD1900007576	0	0	A	B
0	BovineHD1900008757	0	0	B	A
0	BovineHD1900008870	0	0	B	A
0	BovineHD1900009935	0	0	B	A
0	BovineHD1900010169	0	0	A	B
0	BovineHD1900010744	0	0	A	B
0	BovineHD1900011267	0	0	A	B
0	BovineHD1900012112	0	0	B	A
0	BovineHD1900012433	0	0	B	A
0	BovineHD1900012830	0	0	B	A
0	BovineHD1900014209	0	0	A	B
0	BovineHD1900014341	0	0	B	A
0	BovineHD1900014776	0	0	B	A
0	BovineHD1900015201	0	0	A	B
0	BovineHD1900015336	0	0	A	B
0	BovineHD1900015976	0	0	A	B
0	BovineHD1900015983	0	0	A	B
0	BovineHD1900015986	0	0	B	A
0	BovineHD1900015988	0	0	A	B
0	BovineHD1900015989	0	0	B	A
0	BovineHD1900015990	0	0	A	B
0	BovineHD1900015993	0	0	A	B
0	BovineHD1900015994	0	0	B	A
0	BovineHD1900015995	0	0	A	B
0	BovineHD1900015996	0	0	B	A
0	BovineHD1900015997	0	0	A	B
0	BovineHD1900015998	0	0	B	A
0	BovineHD1900015999	0	0	B	A
0	BovineHD1900016000	0	0	A	B
0	BovineHD1900016001	0	0	A	B
0	BovineHD1900016002	0	0	A	B
0	BovineHD1900016003	0	0	B	A
0	BovineHD1900016004	0	0	A	B
0	BovineHD1900016005	0	0	A	B
0	BovineHD1900016007	0	0	A	B
0	BovineHD1900016008	0	0	A	B
0	BovineHD1900016010	0	0	B	A
0	BovineHD1900016011	0	0	A	B
0	BovineHD1900016012	0	0	B	A
0	BovineHD1900016015	0	0	B	A
0	BovineHD1900016016	0	0	A	B
0	BovineHD1900016017	0	0	A	B
0	BovineHD1900016019	0	0	A	B
0	BovineHD1900016020	0	0	A	B
0	BovineHD1900016021	0	0	B	A
0	BovineHD1900016022	0	0	A	B
0	BovineHD1900016023	0	0	A	B
0	BovineHD1900016025	0	0	A	B
0	BovineHD1900016026	0	0	A	B
0	BovineHD1900016027	0	0	A	B
0	BovineHD1900016028	0	0	A	B
0	BovineHD1900016029	0	0	0	0
0	BovineHD1900016030	0	0	A	B
0	BovineHD1900016031	0	0	A	B
0	BovineHD1900016032	0	0	B	A
0	BovineHD1900016034	0	0	A	B
0	BovineHD1900016035	0	0	B	A
0	BovineHD1900016036	0	0	A	B
0	BovineHD1900016037	0	0	B	A
0	BovineHD1900016038	0	0	B	A
0	BovineHD1900016039	0	0	B	A
0	BovineHD1900016040	0	0	A	B
0	BovineHD1900016041	0	0	A	B
0	BovineHD1900016042	0	0	A	B
0	BovineHD1900016045	0	0	A	B
0	BovineHD1900016046	0	0	A	B
0	BovineHD1900016047	0	0	B	A
0	BovineHD1900016048	0	0	A	B
0	BovineHD1900016049	0	0	A	B
0	BovineHD1900016050	0	0	B	A
0	BovineHD1900016052	0	0	A	B
0	BovineHD1900016053	0	0	A	B
0	BovineHD1900016054	0	0	A	B
0	BovineHD1900016055	0	0	A	B
0	BovineHD1900016235	0	0	B	A
0	BovineHD1900016559	0	0	A	B
0	BovineHD1900016905	0	0	A	B
0	BovineHD1900017259	0	0	A	B
0	BovineHD1900017389	0	0	B	A
0	BovineHD1900017542	0	0	A	B
0	BovineHD1900017689	0	0	B	A
0	BovineHD1900018032	0	0	A	B
0	BovineHD2000000013	0	0	A	B
0	BovineHD2000000317	0	0	A	B
0	BovineHD2000001508	0	0	A	B
0	BovineHD2000002144	0	0	B	A
0	BovineHD2000003013	0	0	A	B
0	BovineHD2000003093	0	0	B	A
0	BovineHD2000003888	0	0	A	B
0	BovineHD2000004403	0	0	B	A
0	BovineHD2000004819	0	0	B	A
0	BovineHD2000005646	0	0	B	A
0	BovineHD2000005780	0	0	B	A
0	BovineHD2000005964	0	0	B	A
0	BovineHD2000006157	0	0	A	B
0	BovineHD2000006618	0	0	A	B
0	BovineHD2000006619	0	0	A	B
0	BovineHD2000006621	0	0	A	B
0	BovineHD2000006624	0	0	B	A
0	BovineHD2000006627	0	0	A	B
0	BovineHD2000006628	0	0	A	B
0	BovineHD2000006629	0	0	B	A
0	BovineHD2000006630	0	0	B	A
0	BovineHD2000006631	0	0	B	A
0	BovineHD2000006632	0	0	B	A
0	BovineHD2000006633	0	0	A	B
0	BovineHD2000006635	0	0	A	B
0	BovineHD2000006636	0	0	A	B
0	BovineHD2000006637	0	0	B	A
0	BovineHD2000006639	0	0	B	A
0	BovineHD2000006640	0	0	B	A
0	BovineHD2000006641	0	0	A	B
0	BovineHD2000006643	0	0	A	B
0	BovineHD2000006644	0	0	A	B
0	BovineHD2000006645	0	0	B	A
0	BovineHD2000006647	0	0	B	A
0	BovineHD2000006648	0	0	A	B
0	BovineHD2000006649	0	0	A	B
0	BovineHD2000006650	0	0	A	B
0	BovineHD2000006651	0	0	B	A
0	BovineHD2000006652	0	0	A	B
0	BovineHD2000006654	0	0	B	A
0	BovineHD2000006655	0	0	B	A
0	BovineHD2000006659	0	0	A	B
0	BovineHD2000006661	0	0	B	A
0	BovineHD2000006662	0	0	A	B
0	BovineHD2000006663	0	0	B	A
0	BovineHD2000006665	0	0	A	B
0	BovineHD2000006666	0	0	A	B
0	BovineHD2000006667	0	0	A	B
0	BovineHD2000006668	0	0	A	B
0	BovineHD2000006669	0	0	B	A
0	BovineHD2000006670	0	0	A	B
0	BovineHD2000006672	0	0	A	B
0	BovineHD2000006676	0	0	B	A
0	BovineHD2000006677	0	0	A	B
0	BovineHD2000006678	0	0	B	A
0	BovineHD2000006679	0	0	A	B
0	BovineHD2000006681	0	0	B	A
0	BovineHD2000006682	0	0	B	A
0	BovineHD2000006683	0	0	B	A
0	BovineHD2000006684	0	0	B	A
0	BovineHD2000006686	0	0	A	B
0	BovineHD2000006687	0	0	B	A
0	BovineHD2000006688	0	0	B	A
0	BovineHD2000006692	0	0	B	A
0	BovineHD2000006695	0	0	A	B
0	BovineHD2000006696	0	0	A	B
0	BovineHD2000006697	0	0	B	A
0	BovineHD2000006699	0	0	A	B
0	BovineHD2000006700	0	0	0	A
0	BovineHD2000006703	0	0	A	B
0	BovineHD2000006704	0	0	B	A
0	BovineHD2000006705	0	0	A	B
0	BovineHD2000006963	0	0	A	B
0	BovineHD2000006992	0	0	B	A
0	BovineHD2000007324	0	0	A	B
0	BovineHD2000007448	0	0	A	B
0	BovineHD2000007859	0	0	A	B
0	BovineHD2000008135	0	0	B	A
0	BovineHD2000008176	0	0	B	A
0	BovineHD2000008816	0	0	B	A
0	BovineHD2000008935	0	0	B	A
0	BovineHD2000009185	0	0	A	B
0	BovineHD2000009462	0	0	B	A
0	BovineHD2000009611	0	0	A	B
0	BovineHD2000009942	0	0	A	B
0	BovineHD2000011113	0	0	B	A
0	BovineHD2000011769	0	0	A	B
0	BovineHD2000011855	0	0	A	B
0	BovineHD2000012810	0	0	A	B
0	BovineHD2000012961	0	0	B	A
0	BovineHD2000013371	0	0	A	B
0	BovineHD2000013781	0	0	A	B
0	BovineHD2000013885	0	0	A	B
0	BovineHD2000013918	0	0	B	A
0	BovineHD2000014036	0	0	A	B
0	BovineHD2000014091	0	0	B	A
0	BovineHD2000014663	0	0	A	B
0	BovineHD2000014889	0	0	A	B
0	BovineHD2000014936	0	0	A	B
0	BovineHD2000015195	0	0	A	B
0	BovineHD2000016803	0	0	B	A
0	BovineHD2000016925	0	0	B	A
0	BovineHD2000018624	0	0	A	B
0	BovineHD2000019583	0	0	B	A
0	BovineHD2000020101	0	0	B	A
0	BovineHD2000020305	0	0	B	A
0	BovineHD2000020524	0	0	A	B
0	BovineHD2000021147	0	0	B	A
0	BovineHD2000021280	0	0	B	A
0	BovineHD2100000444	0	0	A	B
0	BovineHD2100002913	0	0	A	B
0	BovineHD2100003534	0	0	A	B
0	BovineHD2100003776	0	0	B	A
0	BovineHD2100003954	0	0	A	B
0	BovineHD2100005374	0	0	A	B
0	BovineHD2100005730	0	0	A	B
0	BovineHD2100006099	0	0	B	A
0	BovineHD2100006214	0	0	B	A
0	BovineHD2100006533	0	0	A	B
0	BovineHD2100007037	0	0	B	A
0	BovineHD2100007133	0	0	B	A
0	BovineHD2100007207	0	0	A	B
0	BovineHD2100008120	0	0	A	B
0	BovineHD2100008245	0	0	A	B
0	BovineHD2100008333	0	0	B	A
0	BovineHD2100008996	0	0	B	A
0	BovineHD2100009524	0	0	A	B
0	BovineHD2100009663	0	0	B	A
0	BovineHD2100009977	0	0	B	A
0	BovineHD2100010164	0	0	A	B
0	BovineHD2100010306	0	0	B	A
0	BovineHD2100010644	0	0	B	A
0	BovineHD2100011169	0	0	B	A
0	BovineHD2100011325	0	0	B	A
0	BovineHD2100011947	0	0	A	B
0	BovineHD2100012221	0	0	B	A
0	BovineHD2100014623	0	0	B	A
0	BovineHD2100015054	0	0	A	B
0	BovineHD2100015596	0	0	B	A
0	BovineHD2100015824	0	0	A	B
0	BovineHD2100016123	0	0	A	B
0	BovineHD2100016417	0	0	A	B
0	BovineHD2100016526	0	0	A	B
0	BovineHD2100016527	0	0	B	A
0	BovineHD2100016528	0	0	A	B
0	BovineHD2100016530	0	0	A	B
0	BovineHD2100016533	0	0	B	A
0	BovineHD2100016534	0	0	A	B
0	BovineHD2100016536	0	0	B	A
0	BovineHD2100016537	0	0	B	A
0	BovineHD2100016540	0	0	B	A
0	BovineHD2100016543	0	0	B	A
0	BovineHD2100016545	0	0	A	B
0	BovineHD2100016546	0	0	A	B
0	BovineHD2100016547	0	0	B	A
0	BovineHD2100016552	0	0	B	A
0	BovineHD2100016559	0	0	A	B
0	BovineHD2100016560	0	0	B	A
0	BovineHD2100016562	0	0	B	A
0	BovineHD2100016564	0	0	A	B
0	BovineHD2100016565	0	0	B	A
0	BovineHD2100016566	0	0	B	A
0	BovineHD2100016567	0	0	B	A
0	BovineHD2100016568	0	0	A	B
0	BovineHD2100016569	0	0	A	B
0	BovineHD2100016570	0	0	A	B
0	BovineHD2100016571	0	0	B	A
0	BovineHD2100016572	0	0	B	A
0	BovineHD2100016574	0	0	B	A
0	BovineHD2100016575	0	0	A	B
0	BovineHD2100016576	0	0	A	B
0	BovineHD2100016578	0	0	A	B
0	BovineHD2100016581	0	0	A	B
0	BovineHD2100016582	0	0	A	B
0	BovineHD2100016583	0	0	B	A
0	BovineHD2100016584	0	0	B	A
0	BovineHD2100016589	0	0	A	B
0	BovineHD2100016591	0	0	B	A
0	BovineHD2100016592	0	0	B	A
0	BovineHD2100016595	0	0	B	A
0	BovineHD2100016596	0	0	B	A
0	BovineHD2100016597	0	0	A	B
0	BovineHD2100016598	0	0	A	B
0	BovineHD2100016599	0	0	A	B
0	BovineHD2100016600	0	0	B	A
0	BovineHD2100016601	0	0	A	B
0	BovineHD2100016602	0	0	B	A
0	BovineHD2100016604	0	0	A	B
0	BovineHD2100016605	0	0	B	A
0	BovineHD2100016606	0	0	B	A
0	BovineHD2100016607	0	0	A	B
0	BovineHD2100016608	0	0	A	B
0	BovineHD2100016609	0	0	A	B
0	BovineHD2100016611	0	0	B	A
0	BovineHD2100016612	0	0	B	A
0	BovineHD2100016613	0	0	A	B
0	BovineHD2100016616	0	0	A	B
0	BovineHD2100016617	0	0	B	A
0	BovineHD2100016618	0	0	B	A
0	BovineHD2100016621	0	0	B	A
0	BovineHD2100016622	0	0	A	B
0	BovineHD2100016623	0	0	B	A
0	BovineHD2100016692	0	0	A	B
0	BovineHD2100017237	0	0	B	A
0	BovineHD2100017419	0	0	B	A
0	BovineHD2100017890	0	0	B	A
0	BovineHD2100018264	0	0	A	B
0	BovineHD2100018596	0	0	A	B
0	BovineHD2100018801	0	0	A	B
0	BovineHD2100019078	0	0	A	B
0	BovineHD2100019589	0	0	0	0
0	BovineHD2100019878	0	0	B	A
0	BovineHD2100020365	0	0	A	B
0	BovineHD2100020817	0	0	B	A
0	BovineHD2100020861	0	0	A	B
0	BovineHD2100020897	0	0	A	B
0	BovineHD2100020984	0	0	A	B
0	BovineHD2200000022	0	0	A	B
0	BovineHD2200000056	0	0	B	A
0	BovineHD2200000360	0	0	B	A
0	BovineHD2200000469	0	0	A	B
0	BovineHD2200000764	0	0	A	B
0	BovineHD2200000904	0	0	B	A
0	BovineHD2200001577	0	0	A	B
0	BovineHD2200002486	0	0	B	A
0	BovineHD2200003076	0	0	B	A
0	BovineHD2200004656	0	0	B	A
0	BovineHD2200005079	0	0	A	B
0	BovineHD2200005226	0	0	A	B
0	BovineHD2200006458	0	0	A	B
0	BovineHD2200007596	0	0	B	A
0	BovineHD2200007958	0	0	B	A
0	BovineHD2200008158	0	0	B	A
0	BovineHD2200009017	0	0	A	B
0	BovineHD2200009991	0	0	A	B
0	BovineHD2200010327	0	0	B	A
0	BovineHD2200011166	0	0	B	A
0	BovineHD2200011331	0	0	B	A
0	BovineHD2200011412	0	0	A	B
0	BovineHD2200011586	0	0	A	B
0	BovineHD2200013019	0	0	A	B
0	BovineHD2200013812	0	0	B	A
0	BovineHD2200013954	0	0	A	B
0	BovineHD2200014211	0	0	B	A
0	BovineHD2200014662	0	0	B	A
0	BovineHD2200014982	0	0	A	B
0	BovineHD2200016053	0	0	A	B
0	BovineHD2200016466	0	0	B	A
0	BovineHD2200016599	0	0	B	A
0	BovineHD2200016949	0	0	B	A
0	BovineHD2200017054	0	0	B	A
0	BovineHD2200017255	0	0	A	B
0	BovineHD2200017718	0	0	B	A
0	BovineHD2200017860	0	0	B	A
0	BovineHD2300000425	0	0	A	B
0	BovineHD2300000675	0	0	A	B
0	BovineHD2300001129	0	0	A	B
0	BovineHD2300001781	0	0	A	B
0	BovineHD2300002839	0	0	A	B
0	BovineHD2300003805	0	0	B	A
0	BovineHD2300005779	0	0	A	B
0	BovineHD2300006228	0	0	B	A
0	BovineHD2300006283	0	0	A	B
0	BovineHD2300007133	0	0	A	B
0	BovineHD2300007168	0	0	B	A
0	BovineHD2300007204	0	0	B	A
0	BovineHD2300007216	0	0	B	A
0	BovineHD2300007629	0	0	A	B
0	BovineHD2300008462	0	0	A	B
0	BovineHD2300008792	0	0	A	B
0	BovineHD2300009704	0	0	A	B
0	BovineHD2300010012	0	0	A	B
0	BovineHD2300010695	0	0	B	A
0	BovineHD2300011313	0	0	B	A
0	BovineHD2300011315	0	0	A	B
0	BovineHD2300011316	0	0	A	B
0	BovineHD2300011317	0	0	B	A
0	BovineHD2300011318	0	0	A	B
0	BovineHD2300011319	0	0	B	A
0	BovineHD2300011321	0	0	A	B
0	BovineHD2300011323	0	0	B	A
0	BovineHD2300011324	0	0	A	B
0	BovineHD2300011325	0	0	B	A
0	BovineHD2300011327	0	0	A	B
0	BovineHD2300011329	0	0	A	B
0	BovineHD2300011330	0	0	A	B
0	BovineHD2300011332	0	0	A	B
0	BovineHD2300011333	0	0	B	A
0	BovineHD2300011335	0	0	B	A
0	BovineHD2300011337	0	0	B	A
0	BovineHD2300011338	0	0	B	A
0	BovineHD2300011339	0	0	A	B
0	BovineHD2300011340	0	0	A	B
0	BovineHD2300011341	0	0	B	A
0	BovineHD2300011342	0	0	B	A
0	BovineHD2300011344	0	0	B	A
0	BovineHD2300011346	0	0	A	B
0	BovineHD2300011348	0	0	A	B
0	BovineHD2300011350	0	0	A	B
0	BovineHD2300011352	0	0	A	B
0	BovineHD2300011353	0	0	A	B
0	BovineHD2300011354	0	0	A	B
0	BovineHD2300011355	0	0	A	B
0	BovineHD2300011357	0	0	B	A
0	BovineHD2300011359	0	0	B	A
0	BovineHD2300011360	0	0	A	B
0	BovineHD2300011361	0	0	A	B
0	BovineHD2300011362	0	0	A	B
0	BovineHD2300011365	0	0	A	B
0	BovineHD2300011366	0	0	A	B
0	BovineHD2300011368	0	0	B	A
0	BovineHD2300011369	0	0	B	A
0	BovineHD2300011370	0	0	B	A
0	BovineHD2300011373	0	0	B	A
0	BovineHD2300011374	0	0	B	A
[truncated: 45,843 more rows]
