# Supplementary material for: Genome-wide association study of trypanosome prevalence and morphometric traits in purebred and crossbred Baoulé cattle of Burkina Faso
Source: PLoS One. 2021 Aug 5;16(8):e0255089. doi: 10.1371/journal.pone.0255089 (PMC8341487; doi:10.1371/journal.pone.0255089)
Supplement: S1 File — (ZIP) [file pone.0255089.s017.zip › LoCaBreedRegions.fam]

PL 3502 0 0 0 -9
PL 3500 0 0 0 -9
PL 3488 0 0 0 -9
PL 3486 0 0 0 -9
PL 3485 0 0 0 -9
PL 3484 0 0 0 -9
PL 3583 0 0 0 -9
PL 3501 0 0 0 -9
PL 3499 0 0 0 -9
PL 3519 0 0 0 -9
PL 3524 0 0 0 -9
PL 3533 0 0 0 -9
PL 3528 0 0 0 -9
PL 3547 0 0 0 -9
PL 3517 0 0 0 -9
PL 3546 0 0 0 -9
PL 3509 0 0 0 -9
PL 3520 0 0 0 -9
3523 3523 0 0 0 -9
PL 3552 0 0 0 -9
PL 3527 0 0 0 -9
PL 3540 0 0 0 -9
PL 3550 0 0 0 -9
PL 3508 0 0 0 -9
PL 3601 0 0 0 -9
PL 3600 0 0 0 -9
3606 3606 0 0 0 -9
3911 3911 0 0 0 -9
PL 3586 0 0 0 -9
3418 3418 0 0 0 -9
PL 3395 0 0 0 -9
PL 3394 0 0 0 -9
PL 3405 0 0 0 -9
PL 3397 0 0 0 -9
PL 3403 0 0 0 -9
PL 3401 0 0 0 -9
PL 3400 0 0 0 -9
PL 3399 0 0 0 -9
PL 3408 0 0 0 -9
3471A 3471A 0 0 0 -9
PL 3404 0 0 0 -9
PL 3415 0 0 0 -9
PL 3462 0 0 0 -9
PL 3437 0 0 0 -9
PL 3445 0 0 0 -9
3473A 3473A 0 0 0 -9
PL 3444 0 0 0 -9
PL 3473 0 0 0 -9
PL 3468 0 0 0 -9
PL 3448 0 0 0 -9
PL 3481 0 0 0 -9
3436 3436 0 0 0 -9
PL 3461 0 0 0 -9
PL 3449 0 0 0 -9
PL 3460 0 0 0 -9
PL 3464 0 0 0 -9
PL 3459 0 0 0 -9
3378A 3378A 0 0 0 -9
PL 3454 0 0 0 -9
PL 3477 0 0 0 -9
PL 3476 0 0 0 -9
PL 3472 0 0 0 -9
PL 3434 0 0 0 -9
PL 3466 0 0 0 -9
PL 3475 0 0 0 -9
PL 3447 0 0 0 -9
PL 3439 0 0 0 -9
PL 3469 0 0 0 -9
PL 3471 0 0 0 -9
PL 3455 0 0 0 -9
PL 3442 0 0 0 -9
PL 3456 0 0 0 -9
PL 3457 0 0 0 -9
PL 3480 0 0 0 -9
PL 3453 0 0 0 -9
PL 3458 0 0 0 -9
PL 3474 0 0 0 -9
PL 3451 0 0 0 -9
PL 3489 0 0 0 -9
PL 3450 0 0 0 -9
PL 3443 0 0 0 -9
SD1.2 SD1.2 0 0 0 -9
ST1.2 ST1.2 0 0 0 -9
SD5.2A SD5.2A 0 0 0 -9
ST5.2 ST5.2 0 0 0 -9
ST4.1 ST4.1 0 0 0 -9
SD3.1A SD3.1A 0 0 0 -9
ST7.3 ST7.3 0 0 0 -9
ST2.2 ST2.2 0 0 0 -9
ST9.1 ST9.1 0 0 0 -9
SK5.1 SK5.1 0 0 0 -9
SK3.2 SK3.2 0 0 0 -9
SD6.1 SD6.1 0 0 0 -9
ST9.2 ST9.2 0 0 0 -9
ST5.4 ST5.4 0 0 0 -9
SK5.3 SK5.3 0 0 0 -9
SK2.1 SK2.1 0 0 0 -9
ST7.1 ST7.1 0 0 0 -9
SK2.3 SK2.3 0 0 0 -9
ST8.1 ST8.1 0 0 0 -9
SK4.3 SK4.3 0 0 0 -9
SK3.3 SK3.3 0 0 0 -9
SD1.3 SD1.3 0 0 0 -9
ST3.3 ST3.3 0 0 0 -9
SD3.3 SD3.3 0 0 0 -9
SK1.2 SK1.2 0 0 0 -9
SD3.2 SD3.2 0 0 0 -9
ST2.1 ST2.1 0 0 0 -9
ST7.2 ST7.2 0 0 0 -9
ST3.2 ST3.2 0 0 0 -9
ST7.4 ST7.4 0 0 0 -9
ST6.1 ST6.1 0 0 0 -9
SK1.1 SK1.1 0 0 0 -9
ST1.3 ST1.3 0 0 0 -9
SK4.2 SK4.2 0 0 0 -9
ST6.3 ST6.3 0 0 0 -9
SK4.1 SK4.1 0 0 0 -9
SD1.1 SD1.1 0 0 0 -9
SK5.2A SK5.2A 0 0 0 -9
SD5.2 SD5.2 0 0 0 -9
SD3.1 SD3.1 0 0 0 -9
ST9.3 ST9.3 0 0 0 -9
ST3.1 ST3.1 0 0 0 -9
ST1.1 ST1.1 0 0 0 -9
ST6.2 ST6.2 0 0 0 -9
SD4.2 SD4.2 0 0 0 -9
ST8.2 ST8.2 0 0 0 -9
ST9.4 ST9.4 0 0 0 -9
SK3.1 SK3.1 0 0 0 -9
SD2.2 SD2.2 0 0 0 -9
SK5.2 SK5.2 0 0 0 -9
BB 11045 0 0 0 -9
BB 11078 0 0 0 -9
BB 11474 0 0 0 -9
BB 11473 0 0 0 -9
BB 11466 0 0 0 -9
11427 11427 0 0 0 -9
BB 11893 0 0 0 -9
703A 703A 0 0 0 -9
BB 11352 0 0 0 -9
BB 11144 0 0 0 -9
BB 11083 0 0 0 -9
BB 906 0 0 0 -9
BB 11479 0 0 0 -9
BB 11465 0 0 0 -9
BB 11463 0 0 0 -9
BB 11892 0 0 0 -9
BB 706 0 0 0 -9
BB 11460 0 0 0 -9
11180A 11180A 0 0 0 -9
BB 11127 0 0 0 -9
BB 11471 0 0 0 -9
BB 11192 0 0 0 -9
BB 11423 0 0 0 -9
BB 11432 0 0 0 -9
BB 11891 0 0 0 -9
BB 718 0 0 0 -9
BB 11446 0 0 0 -9
BB 11143 0 0 0 -9
BB 11130 0 0 0 -9
BB 11338 0 0 0 -9
BB 11468 0 0 0 -9
BB 11425 0 0 0 -9
BB 11420 0 0 0 -9
BB 725 0 0 0 -9
BB 11886 0 0 0 -9
BB 714 0 0 0 -9
BB 11076 0 0 0 -9
BB 11099 0 0 0 -9
BB 11469 0 0 0 -9
1147 1147 0 0 0 -9
BB 11449 0 0 0 -9
BB 11464 0 0 0 -9
BB 11422 0 0 0 -9
BB 720 0 0 0 -9
BB 728 0 0 0 -9
BB 11086 0 0 0 -9
BB 11131 0 0 0 -9
BB 11153 0 0 0 -9
11462 11462 0 0 0 -9
BB 11310 0 0 0 -9
BB 11430 0 0 0 -9
BB 11419 0 0 0 -9
BB 724 0 0 0 -9
BB 723 0 0 0 -9
BB 11096 0 0 0 -9
BB 11108 0 0 0 -9
BB 11331 0 0 0 -9
BB 11478 0 0 0 -9
BB 11477 0 0 0 -9
BB 11428 0 0 0 -9
BB 11426 0 0 0 -9
BB 772 0 0 0 -9
707A 707A 0 0 0 -9
BB 722 0 0 0 -9
BB 11089 0 0 0 -9
BB 11084 0 0 0 -9
BB 11139 0 0 0 -9
BB 11168 0 0 0 -9
BB 903 0 0 0 -9
BB 11436 0 0 0 -9
BB 11424 0 0 0 -9
BB 702 0 0 0 -9
BB 11090 0 0 0 -9
BB 11129 0 0 0 -9
BB 11079 0 0 0 -9
BB 11476 0 0 0 -9
BB 924 0 0 0 -9
BB 11431 0 0 0 -9
BB 11417 0 0 0 -9
1883 1883 0 0 0 -9
BB 704 0 0 0 -9
BB 1106 0 0 0 -9
BB 11068 0 0 0 -9
BB 11858 0 0 0 -9
BB 1111 0 0 0 -9
11826 11826 0 0 0 -9
BB 11453 0 0 0 -9
BB 11454 0 0 0 -9
BB 11455 0 0 0 -9
BB 11467 0 0 0 -9
BB 11073 0 0 0 -9
BB 11443 0 0 0 -9
BB 11056 0 0 0 -9
BB 11444 0 0 0 -9
BB 11052 0 0 0 -9
BB 11447 0 0 0 -9
BB 11063 0 0 0 -9
BB 11061 0 0 0 -9
BB 11069 0 0 0 -9
BB 11057 0 0 0 -9
NP4.1 NP4.1 0 0 0 -9
NP9.1 NP9.1 0 0 0 -9
NT5.2 NT5.2 0 0 0 -9
NP7.1 NP7.1 0 0 0 -9
NP1.3 NP1.3 0 0 0 -9
NP10.1 NP10.1 0 0 0 -9
NP1.2 NP1.2 0 0 0 -9
NP5.2 NP5.2 0 0 0 -9
NP2.1A NP2.1A 0 0 0 -9
NZ1.2 NZ1.2 0 0 0 -9
NT1.1 NT1.1 0 0 0 -9
NT2.2 NT2.2 0 0 0 -9
NZ5.1 NZ5.1 0 0 0 -9
NZ4.2 NZ4.2 0 0 0 -9
NT6.1 NT6.1 0 0 0 -9
NT4.1 NT4.1 0 0 0 -9
NZ6.1A NZ6.1A 0 0 0 -9
NZ2.1 NZ2.1 0 0 0 -9
NZ3.1A NZ3.1A 0 0 0 -9
NT1.2A NT1.2A 0 0 0 -9
NG2.2 NG2.2 0 0 0 -9
NG1.1A NG1.1A 0 0 0 -9
NG2.1 NG2.1 0 0 0 -9
NG6.1 NG6.1 0 0 0 -9
NT3.2 NT3.2 0 0 0 -9
NT5.1 NT5.1 0 0 0 -9
ND5.1 ND5.1 0 0 0 -9
NP1.1 NP1.1 0 0 0 -9
NZ1.1 NZ1.1 0 0 0 -9
NG1.2 NG1.2 0 0 0 -9
NG6.2 NG6.2 0 0 0 -9
NG4.1A NG4.1A 0 0 0 -9
NG3.1 NG3.1 0 0 0 -9
NT1.2 NT1.2 0 0 0 -9
NT4.2 NT4.2 0 0 0 -9
NG3.2 NG3.2 0 0 0 -9
NG7.2 NG7.2 0 0 0 -9
NP3.1 NP3.1 0 0 0 -9
NZ3.1 NZ3.1 0 0 0 -9
NP2.1 NP2.1 0 0 0 -9
NZ8.1 NZ8.1 0 0 0 -9
NG7.1 NG7.1 0 0 0 -9
NG1.1 NG1.1 0 0 0 -9
NZ6.1 NZ6.1 0 0 0 -9
NG4.1 NG4.1 0 0 0 -9
PL 3398 0 0 0 -9
PL 3396 0 0 0 -9
PL 3909 0 0 0 -9
PL 3507 0 0 0 -9
PL 3553 0 0 0 -9
PL 3551 0 0 0 -9
PL 3536 0 0 0 -9
PL 3367 0 0 0 -9
3525A 3525A 0 0 0 -9
PL 3409 0 0 0 -9
PL 3402 0 0 0 -9
PL 3543 0 0 0 -9
PL 3542 0 0 0 -9
PL 3531 0 0 0 -9
PL 3534 0 0 0 -9
PL 3362 0 0 0 -9
PL 3598 0 0 0 -9
PL 3910 0 0 0 -9
PL 3410 0 0 0 -9
PL 3535 0 0 0 -9
PL 3545 0 0 0 -9
PL 3431 0 0 0 -9
PL 3907 0 0 0 -9
PL 3414 0 0 0 -9
PL 3427 0 0 0 -9
PL 3505 0 0 0 -9
PL 3548 0 0 0 -9
PL 3521 0 0 0 -9
PL 3382 0 0 0 -9
PL 3515 0 0 0 -9
PL 3422 0 0 0 -9
PL 3903 0 0 0 -9
PL 3908 0 0 0 -9
PL 3424 0 0 0 -9
PL 3506 0 0 0 -9
PL 3537 0 0 0 -9
PL 3522 0 0 0 -9
PL 3363 0 0 0 -9
PL 3513 0 0 0 -9
PL 3597 0 0 0 -9
PL 3905 0 0 0 -9
PL 3906 0 0 0 -9
PL 3585 0 0 0 -9
PL 3516 0 0 0 -9
PL 3538 0 0 0 -9
PL 3514 0 0 0 -9
PL 3361 0 0 0 -9
PL 3360 0 0 0 -9
PL 3482 0 0 0 -9
PL 3406 0 0 0 -9
PL 3599 0 0 0 -9
PL 3532 0 0 0 -9
PL 3555 0 0 0 -9
PL 3504 0 0 0 -9
PL 3369 0 0 0 -9
PL 3904 0 0 0 -9
3416 3416 0 0 0 -9
PL 3420 0 0 0 -9
PL 3525 0 0 0 -9
PL 3549 0 0 0 -9
PL 3541 0 0 0 -9
PL 3512 0 0 0 -9
PL 3412 0 0 0 -9
PL 3411 0 0 0 -9
PL 3419 0 0 0 -9
PL 3530 0 0 0 -9
PL 3554 0 0 0 -9
PL 3510 0 0 0 -9
PL 3365 0 0 0 -9
3387A 3387A 0 0 0 -9
3497 3497 0 0 0 -9
3387B 3387B 0 0 0 -9
3368A 3368A 0 0 0 -9
PL 3378 0 0 0 -9
3373A 3373A 0 0 0 -9
PL 3391 0 0 0 -9
3371A 3371A 0 0 0 -9
PL 3373 0 0 0 -9
PL 3428 0 0 0 -9
PL 3384 0 0 0 -9
PL 3377 0 0 0 -9
PL 3426 0 0 0 -9
PL 3387 0 0 0 -9
PL 3432 0 0 0 -9
PL 3364 0 0 0 -9
PL 3421 0 0 0 -9
PL 3370 0 0 0 -9
PL 3371 0 0 0 -9
3487 3487 0 0 0 -9
PL 3392 0 0 0 -9
PL 3374 0 0 0 -9
3433 3433 0 0 0 -9
PL 3366 0 0 0 -9
PL 3368 0 0 0 -9
PL 3584 0 0 0 -9
PL 3425 0 0 0 -9
PL 3385 0 0 0 -9
PK 3128 0 0 0 -9
PK 11381 0 0 0 -9
PK 3841 0 0 0 -9
PK 11367 0 0 0 -9
PK 11365 0 0 0 -9
PK 11383 0 0 0 -9
3133 3133 0 0 0 -9
PK 3838 0 0 0 -9
PK 3849 0 0 0 -9
PK 11398 0 0 0 -9
PK 3735 0 0 0 -9
PK 11368 0 0 0 -9
3214A 3214A 0 0 0 -9
PK 3682 0 0 0 -9
PK 11369 0 0 0 -9
PK 11391 0 0 0 -9
PK 11394 0 0 0 -9
PK 3122 0 0 0 -9
PK 3281 0 0 0 -9
PK 3279 0 0 0 -9
PK 3277 0 0 0 -9
PK 3284 0 0 0 -9
PK 3267 0 0 0 -9
PK 3265 0 0 0 -9
PK 3269 0 0 0 -9
3823 3823 0 0 0 -9
PK 3226 0 0 0 -9
PK 3829 0 0 0 -9
PK 3815 0 0 0 -9
PK 3304 0 0 0 -9
PK 3312 0 0 0 -9
PK 3313 0 0 0 -9
PK 3315 0 0 0 -9
3325 3325 0 0 0 -9
PK 3323 0 0 0 -9
PK 3167 0 0 0 -9
PK 3795 0 0 0 -9
PK 3831 0 0 0 -9
PK 3821 0 0 0 -9
3798 3798 0 0 0 -9
PK 3812 0 0 0 -9
PK 3660 0 0 0 -9
PK 3881 0 0 0 -9
PK 3734 0 0 0 -9
PK 3892 0 0 0 -9
PK 3737 0 0 0 -9
PK 3117 0 0 0 -9
PK 3123 0 0 0 -9
PK 3675 0 0 0 -9
PK 3755 0 0 0 -9
PK 3132 0 0 0 -9
PK 3878 0 0 0 -9
PK 3836 0 0 0 -9
PK 3887 0 0 0 -9
PK 3673 0 0 0 -9
PK 3331 0 0 0 -9
PK 3791 0 0 0 -9
3631 3631 0 0 0 -9
PK 3888 0 0 0 -9
PK 3627 0 0 0 -9
PK 3668 0 0 0 -9
PK 3628 0 0 0 -9
PK 3733 0 0 0 -9
PK 3879 0 0 0 -9
PK 3629 0 0 0 -9
PK 3768 0 0 0 -9
PK 3890 0 0 0 -9
PK 3347 0 0 0 -9
3625 3625 0 0 0 -9
PK 3889 0 0 0 -9
PK 3762 0 0 0 -9
PK 3759 0 0 0 -9
PK 3343 0 0 0 -9
PK 3134 0 0 0 -9
PK 3771 0 0 0 -9
PK 3271 0 0 0 -9
PK 3676 0 0 0 -9
PK 11375 0 0 0 -9
PK 3785 0 0 0 -9
PK 3266 0 0 0 -9
PK 3214 0 0 0 -9
PK 11385 0 0 0 -9
PK 3667 0 0 0 -9
PK 3832 0 0 0 -9
PK 3886 0 0 0 -9
PK 3280 0 0 0 -9
PK 11363 0 0 0 -9
BB 11470 0 0 0 -9
BB 11347 0 0 0 -9
BB 994 0 0 0 -9
BB 11475 0 0 0 -9
BB 11356 0 0 0 -9
BB 11359 0 0 0 -9
BB 11349 0 0 0 -9
BB 11350 0 0 0 -9
BB 11480 0 0 0 -9
BB 11353 0 0 0 -9
BB 995 0 0 0 -9
11345 11345 0 0 0 -9
BB 11870 0 0 0 -9
BB 11889 0 0 0 -9
11863 11863 0 0 0 -9
BB 11866 0 0 0 -9
BB 11879 0 0 0 -9
BB 11867 0 0 0 -9
BB 11854 0 0 0 -9
BB 992 0 0 0 -9
BB 715 0 0 0 -9
BB 731 0 0 0 -9
BB 711 0 0 0 -9
BB 712 0 0 0 -9
BB 730 0 0 0 -9
BB 713 0 0 0 -9
BB 708 0 0 0 -9
BB 726 0 0 0 -9
BB 729 0 0 0 -9
BB 732 0 0 0 -9
BB 11900 0 0 0 -9
BB 11890 0 0 0 -9
BB 997 0 0 0 -9
BB 703 0 0 0 -9
BB 11846 0 0 0 -9
BB 11012 0 0 0 -9
BB 11013 0 0 0 -9
BB 11044 0 0 0 -9
BB 11017 0 0 0 -9
11077 11077 0 0 0 -9
BB 11016 0 0 0 -9
11042A 11042A 0 0 0 -9
BB 11008 0 0 0 -9
BB 11015 0 0 0 -9
BB 11024 0 0 0 -9
11820 11820 0 0 0 -9
BB 11027 0 0 0 -9
BB 11037 0 0 0 -9
BB 11003 0 0 0 -9
BB 1115 0 0 0 -9
BB 11088 0 0 0 -9
BB 800 0 0 0 -9
BB 11081 0 0 0 -9
BB 11100 0 0 0 -9
BB 798 0 0 0 -9
BB 905 0 0 0 -9
BB 11101 0 0 0 -9
BB 911 0 0 0 -9
912A 912A 0 0 0 -9
BB 915 0 0 0 -9
BB 11097 0 0 0 -9
799 799 0 0 0 -9
BB 789 0 0 0 -9
BB 11110 0 0 0 -9
BB 11098 0 0 0 -9
BB 909 0 0 0 -9
BB 11120 0 0 0 -9
BB 902 0 0 0 -9
BB 912 0 0 0 -9
BB 11114 0 0 0 -9
BB 11119 0 0 0 -9
BB 970 0 0 0 -9
BB 971 0 0 0 -9
BB 979 0 0 0 -9
BB 1105 0 0 0 -9
BB 11448 0 0 0 -9
BB 986 0 0 0 -9
BB 967 0 0 0 -9
BB 984 0 0 0 -9
BB 11429 0 0 0 -9
BB 917 0 0 0 -9
734A 734A 0 0 0 -9
BB 939 0 0 0 -9
PK 3159 0 0 0 -9
3830 3830 0 0 0 -9
3199 3199 0 0 0 -9
PK 3793 0 0 0 -9
3828A 3828A 0 0 0 -9
3811A 3811A 0 0 0 -9
1118 1118 0 0 0 -9
3195A 3195A 0 0 0 -9
3814A 3814A 0 0 0 -9
PK 3201 0 0 0 -9
3797 3797 0 0 0 -9
3247A 3247A 0 0 0 -9
3794 3794 0 0 0 -9
PK 3654 0 0 0 -9
3799A 3799A 0 0 0 -9
3803A 3803A 0 0 0 -9
PK 3233 0 0 0 -9
PK 3816 0 0 0 -9
PK 3152 0 0 0 -9
3348 3348 0 0 0 -9
PK 3195 0 0 0 -9
3809A 3809A 0 0 0 -9
PK 3803 0 0 0 -9
3810A 3810A 0 0 0 -9
PK 3828 0 0 0 -9
3241A 3241A 0 0 0 -9
3189 3189 0 0 0 -9
PK 3193 0 0 0 -9
3345 3345 0 0 0 -9
3237A 3237A 0 0 0 -9
3819 3819 0 0 0 -9
3807A 3807A 0 0 0 -9
PK 3820 0 0 0 -9
PK 3809 0 0 0 -9
3262 3262 0 0 0 -9
PK 3181 0 0 0 -9
3293 3293 0 0 0 -9
3238 3238 0 0 0 -9
PK 3241 0 0 0 -9
3813 3813 0 0 0 -9
PK 3810 0 0 0 -9
3805A 3805A 0 0 0 -9
3198 3198 0 0 0 -9
3827A 3827A 0 0 0 -9
3202A 3202A 0 0 0 -9
PK 3336 0 0 0 -9
3192A 3192A 0 0 0 -9
3197 3197 0 0 0 -9
3194 3194 0 0 0 -9
PK 3826 0 0 0 -9
PK 3320 0 0 0 -9
737 737 0 0 0 -9
PK 3237 0 0 0 -9
PK 3142 0 0 0 -9
PK 3244 0 0 0 -9
PK 3242 0 0 0 -9
3239 3239 0 0 0 -9
3252 3252 0 0 0 -9
3188 3188 0 0 0 -9
PK 3825 0 0 0 -9
PK 3807 0 0 0 -9
PK 3247 0 0 0 -9
PK 3151 0 0 0 -9
PK 3326 0 0 0 -9
3251 3251 0 0 0 -9
3250 3250 0 0 0 -9
PK 3202 0 0 0 -9
3182A 3182A 0 0 0 -9
PK 3804 0 0 0 -9
PK 3182 0 0 0 -9
PK 3192 0 0 0 -9
3248 3248 0 0 0 -9
PK 3246 0 0 0 -9
3245A 3245A 0 0 0 -9
3796A 3796A 0 0 0 -9
PK 3342 0 0 0 -9
3806 3806 0 0 0 -9
PK 3808 0 0 0 -9
PK 3245 0 0 0 -9
PK 3796 0 0 0 -9
PK 3154 0 0 0 -9
PK 3346 0 0 0 -9
PK 3817 0 0 0 -9
3249 3249 0 0 0 -9
PK 3811 0 0 0 -9
PK 3827 0 0 0 -9
PK 3160 0 0 0 -9
PK 3814 0 0 0 -9
PK 3799 0 0 0 -9
PK 3805 0 0 0 -9
BB 11055 0 0 0 -9
BB 11054 0 0 0 -9
BB 11343 0 0 0 -9
BB 11461 0 0 0 -9
BB 11851 0 0 0 -9
BB 11880 0 0 0 -9
11876A 11876A 0 0 0 -9
BB 11895 0 0 0 -9
11873 11873 0 0 0 -9
BB 11351 0 0 0 -9
BB 11868 0 0 0 -9
BB 11849 0 0 0 -9
BB 11877 0 0 0 -9
BB 914 0 0 0 -9
BB 11859 0 0 0 -9
BB 11853 0 0 0 -9
BB 926 0 0 0 -9
BB 754 0 0 0 -9
BB 11861 0 0 0 -9
BB 11344 0 0 0 -9
BB 767 0 0 0 -9
BB 11876 0 0 0 -9
BB 707 0 0 0 -9
BB 765 0 0 0 -9
BB 11348 0 0 0 -9
BB 930 0 0 0 -9
BB 11871 0 0 0 -9
BB 745 0 0 0 -9
BB 11862 0 0 0 -9
BB 11102 0 0 0 -9
BB 11123 0 0 0 -9
BB 11091 0 0 0 -9
BB 11105 0 0 0 -9
BB 11118 0 0 0 -9
BB 11112 0 0 0 -9
11095A 11095A 0 0 0 -9
BB 11025 0 0 0 -9
11005 11005 0 0 0 -9
BB 11046 0 0 0 -9
BB 11124 0 0 0 -9
BB 11021 0 0 0 -9
BB 11036 0 0 0 -9
11035 11035 0 0 0 -9
BB 11134 0 0 0 -9
BB 11125 0 0 0 -9
BB 11047 0 0 0 -9
BB 11004 0 0 0 -9
BB 11011 0 0 0 -9
BB 11048 0 0 0 -9
BB 11032 0 0 0 -9
BB 11023 0 0 0 -9
11026A 11026A 0 0 0 -9
BB 11075 0 0 0 -9
BB 942 0 0 0 -9
BB 11006 0 0 0 -9
BB 11007 0 0 0 -9
BB 11049 0 0 0 -9
BB 11030 0 0 0 -9
BB 11074 0 0 0 -9
BB 934 0 0 0 -9
BB 11018 0 0 0 -9
BB 11040 0 0 0 -9
BB 955 0 0 0 -9
BB 11009 0 0 0 -9
BB 11020 0 0 0 -9
BB 962 0 0 0 -9
BB 966 0 0 0 -9
BB 940 0 0 0 -9
BB 11041 0 0 0 -9
BB 961 0 0 0 -9
BB 11010 0 0 0 -9
BB 11038 0 0 0 -9
BB 943 0 0 0 -9
BB 978 0 0 0 -9
BB 1108 0 0 0 -9
968 968 0 0 0 -9
BB 1103 0 0 0 -9
BB 11053 0 0 0 -9
BB 957 0 0 0 -9
BB 11066 0 0 0 -9
BB 951 0 0 0 -9
BB 11082 0 0 0 -9
BB 11122 0 0 0 -9
11094 11094 0 0 0 -9
BB 974 0 0 0 -9
BB 11869 0 0 0 -9
BB 976 0 0 0 -9
BB 11856 0 0 0 -9
BB 11884 0 0 0 -9
BB 11106 0 0 0 -9
BB 11865 0 0 0 -9
BB 11031 0 0 0 -9
BB 11342 0 0 0 -9
BB 11095 0 0 0 -9
BB 11113 0 0 0 -9
BB 960 0 0 0 -9
BB 11042 0 0 0 -9
BB 11121 0 0 0 -9
BB 748 0 0 0 -9
BB 11107 0 0 0 -9
BB 11898 0 0 0 -9
BB 11116 0 0 0 -9
BB 11115 0 0 0 -9
BB 11093 0 0 0 -9
BB 751 0 0 0 -9
BB 11026 0 0 0 -9
BB 11180 0 0 0 -9
BB 744 0 0 0 -9
BB 787 0 0 0 -9
BB 11159 0 0 0 -9
766 766 0 0 0 -9
BB 782 0 0 0 -9
BB 989 0 0 0 -9
BB 11043 0 0 0 -9
BB 11325 0 0 0 -9
BB 11303 0 0 0 -9
BB 11441 0 0 0 -9
BB 1107 0 0 0 -9
BB 753 0 0 0 -9
BB 963 0 0 0 -9
BB 952 0 0 0 -9
BB 983 0 0 0 -9
BB 965 0 0 0 -9
BB 11196 0 0 0 -9
BB 11358 0 0 0 -9
BB 996 0 0 0 -9
BB 11308 0 0 0 -9
BB 935 0 0 0 -9
BB 11456 0 0 0 -9
BB 953 0 0 0 -9
BB 11184 0 0 0 -9
BB 796 0 0 0 -9
BB 11177 0 0 0 -9
BB 923 0 0 0 -9
BB 756 0 0 0 -9
BB 11185 0 0 0 -9
746 746 0 0 0 -9
BB 1104 0 0 0 -9
BB 11435 0 0 0 -9
BB 941 0 0 0 -9
BB 781 0 0 0 -9
BB 11200 0 0 0 -9
BB 11434 0 0 0 -9
BB 11327 0 0 0 -9
BB 11883 0 0 0 -9
BB 11334 0 0 0 -9
BB 758 0 0 0 -9
BB 11152 0 0 0 -9
BB 11339 0 0 0 -9
BB 958 0 0 0 -9
BB 11329 0 0 0 -9
BB 735 0 0 0 -9
BB 937 0 0 0 -9
BB 11320 0 0 0 -9
BB 11179 0 0 0 -9
BB 11457 0 0 0 -9
BB 11341 0 0 0 -9
BB 998 0 0 0 -9
BB 987 0 0 0 -9
BB 719 0 0 0 -9
BB 738 0 0 0 -9
BB 11307 0 0 0 -9
BB 11154 0 0 0 -9
BB 991 0 0 0 -9
BB 11335 0 0 0 -9
BB 922 0 0 0 -9
BB 761 0 0 0 -9
BB 11187 0 0 0 -9
BB 11319 0 0 0 -9
BB 11198 0 0 0 -9
BB 752 0 0 0 -9
BB 980 0 0 0 -9
BB 716 0 0 0 -9
BB 788 0 0 0 -9
BB 11160 0 0 0 -9
BB 11318 0 0 0 -9
BB 990 0 0 0 -9
BB 949 0 0 0 -9
BB 11182 0 0 0 -9
BB 11167 0 0 0 -9
BB 925 0 0 0 -9
BB 11324 0 0 0 -9
BB 950 0 0 0 -9
BB 701 0 0 0 -9
BB 11328 0 0 0 -9
BB 775 0 0 0 -9
BB 11450 0 0 0 -9
BB 11857 0 0 0 -9
BB 755 0 0 0 -9
BB 11340 0 0 0 -9
BB 11437 0 0 0 -9
11323 11323 0 0 0 -9
BB 11199 0 0 0 -9
BB 740 0 0 0 -9
BB 734 0 0 0 -9
BB 736 0 0 0 -9
BB 945 0 0 0 -9
BB 964 0 0 0 -9
BB 993 0 0 0 -9
BB 11311 0 0 0 -9
BB 768 0 0 0 -9
BB 1000 0 0 0 -9
BB 11194 0 0 0 -9
BB 11321 0 0 0 -9
